# Supplementary material for: Discovery of the Inhibitory Effect of a Phosphatidylinositol Derivative on P-Glycoprotein by Virtual Screening Followed by In Vitro Cellular Studies
Source: PLoS One. 2013 Apr 9;8(4):e60679. doi: 10.1371/journal.pone.0060679 (PMC3621910; doi:10.1371/journal.pone.0060679)
Supplement: File S1 — Homology model of the human P-gp transporter. (PDB) [file pone.0060679.s008.pdb]

REMARK   4      COMPLIES WITH FORMAT V. 3.0, 1-DEC-2006
REMARK 888
REMARK 888 WRITTEN BY MAESTRO (A PRODUCT OF SCHRODINGER, LLC)
TITLE     sp|P08183|MDR1_HUMAN - homology model built on 3G5U.1_A
MODEL        1
ATOM      1  CH3 ACE A  33      46.962  78.110   7.983  1.00  0.00           C
ATOM      2  C   ACE A  33      47.661  78.740   9.187  1.00  0.00           C
ATOM      3  O   ACE A  33      47.335  79.864   9.561  1.00  0.00           O
ATOM      4 1H   ACE A  33      46.198  78.815   7.586  1.00  0.00           H
ATOM      5 2H   ACE A  33      47.712  77.887   7.191  1.00  0.00           H
ATOM      6 3H   ACE A  33      46.469  77.161   8.292  1.00  0.00           H
ATOM      7  N   VAL A  34      48.654  78.052   9.854  1.00 30.00           N
ATOM      8  CA  VAL A  34      49.332  78.673  11.029  1.00 30.00           C
ATOM      9  C   VAL A  34      48.333  79.036  12.141  1.00 30.00           C
ATOM     10  O   VAL A  34      47.156  78.670  12.074  1.00 30.00           O
ATOM     11  CB  VAL A  34      50.143  79.922  10.611  1.00 30.00           C
ATOM     12  CG1 VAL A  34      51.414  79.491   9.895  1.00 30.00           C
ATOM     13  CG2 VAL A  34      49.311  80.808   9.697  1.00 30.00           C
ATOM     14  HA  VAL A  34      50.072  77.985  11.410  1.00110.00           H
ATOM     15  HB  VAL A  34      50.467  80.514  11.467  1.00110.00           H
ATOM     16 HG11 VAL A  34      52.003  80.358   9.592  1.00110.00           H
ATOM     17 HG12 VAL A  34      52.053  78.884  10.538  1.00110.00           H
ATOM     18 HG13 VAL A  34      51.204  78.912   8.995  1.00110.00           H
ATOM     19 HG21 VAL A  34      49.856  81.723   9.460  1.00110.00           H
ATOM     20 HG22 VAL A  34      49.068  80.340   8.742  1.00110.00           H
ATOM     21 HG23 VAL A  34      48.377  81.119  10.169  1.00110.00           H
ATOM     22  H2  VAL A  34      48.922  77.128   9.547  1.00  0.00           H
ATOM     23  N   SER A  35      48.830  79.742  13.156  1.00 30.00           N
ATOM     24  CA  SER A  35      48.059  80.171  14.325  1.00 30.00           C
ATOM     25  C   SER A  35      46.620  79.709  14.329  1.00 30.00           C
ATOM     26  O   SER A  35      46.225  78.916  15.176  1.00 30.00           O
ATOM     27  CB  SER A  35      48.099  81.697  14.449  1.00 30.00           C
ATOM     28  OG  SER A  35      47.362  82.322  13.413  1.00 30.00           O
ATOM     29  H   SER A  35      49.784  80.065  13.103  1.00110.00           H
ATOM     30  HA  SER A  35      48.831  79.830  14.987  1.00110.00           H
ATOM     31  HB2 SER A  35      47.686  82.005  15.412  1.00110.00           H
ATOM     32  HB3 SER A  35      49.128  82.059  14.424  1.00110.00           H
ATOM     33  HG  SER A  35      47.746  83.177  13.256  1.00110.00           H
ATOM     34  N   VAL A  36      45.829  80.210  13.392  1.00 30.00           N
ATOM     35  CA  VAL A  36      44.445  79.800  13.326  1.00 30.00           C
ATOM     36  C   VAL A  36      44.395  78.286  13.348  1.00 30.00           C
ATOM     37  O   VAL A  36      44.128  77.679  14.377  1.00 30.00           O
ATOM     38  CB  VAL A  36      43.777  80.314  12.036  1.00 30.00           C
ATOM     39  CG1 VAL A  36      43.921  81.839  11.943  1.00 30.00           C
ATOM     40  CG2 VAL A  36      44.393  79.630  10.816  1.00 30.00           C
ATOM     41  H   VAL A  36      46.194  80.978  12.837  1.00110.00           H
ATOM     42  HA  VAL A  36      44.021  79.878  14.274  1.00110.00           H
ATOM     43  HB  VAL A  36      42.711  80.085  12.079  1.00110.00           H
ATOM     44 HG11 VAL A  36      42.995  82.344  11.670  1.00110.00           H
ATOM     45 HG12 VAL A  36      44.466  82.286  12.772  1.00110.00           H
ATOM     46 HG13 VAL A  36      44.584  82.099  11.118  1.00110.00           H
ATOM     47 HG21 VAL A  36      44.193  80.304   9.982  1.00110.00           H
ATOM     48 HG22 VAL A  36      45.476  79.600  10.762  1.00110.00           H
ATOM     49 HG23 VAL A  36      43.892  78.769  10.381  1.00110.00           H
ATOM     50  N   PHE A  37      44.706  77.693  12.206  1.00 30.00           N
ATOM     51  CA  PHE A  37      44.697  76.258  12.007  1.00 30.00           C
ATOM     52  C   PHE A  37      45.854  75.531  12.682  1.00 30.00           C
ATOM     53  O   PHE A  37      45.660  74.538  13.378  1.00 30.00           O
ATOM     54  CB  PHE A  37      44.759  75.993  10.532  1.00 30.00           C
ATOM     55  CG  PHE A  37      44.653  74.560  10.015  1.00110.00           C
ATOM     56  CD1 PHE A  37      45.767  73.690  10.049  1.00110.00           C
ATOM     57  CD2 PHE A  37      43.454  74.117   9.417  1.00110.00           C
ATOM     58  CE1 PHE A  37      45.673  72.387   9.524  1.00110.00           C
ATOM     59  CE2 PHE A  37      43.369  72.821   8.870  1.00110.00           C
ATOM     60  CZ  PHE A  37      44.474  71.952   8.932  1.00110.00           C
ATOM     61  H   PHE A  37      45.099  78.302  11.502  1.00110.00           H
ATOM     62  HA  PHE A  37      43.764  75.838  12.371  1.00110.00           H
ATOM     63  HB2 PHE A  37      43.954  76.544  10.047  1.00110.00           H
ATOM     64  HB3 PHE A  37      45.673  76.417  10.113  1.00110.00           H
ATOM     65  HD1 PHE A  37      46.707  74.009  10.475  1.00110.00           H
ATOM     66  HD2 PHE A  37      42.594  74.769   9.357  1.00110.00           H
ATOM     67  HE1 PHE A  37      46.528  71.726   9.563  1.00110.00           H
ATOM     68  HE2 PHE A  37      42.449  72.492   8.406  1.00110.00           H
ATOM     69  HZ  PHE A  37      44.405  70.957   8.515  1.00110.00           H
ATOM     70  N   SER A  38      47.066  76.014  12.479  1.00 30.00           N
ATOM     71  CA  SER A  38      48.183  75.334  13.087  1.00 30.00           C
ATOM     72  C   SER A  38      48.200  75.497  14.597  1.00 30.00           C
ATOM     73  O   SER A  38      48.116  74.494  15.305  1.00 30.00           O
ATOM     74  CB  SER A  38      49.490  75.784  12.506  1.00 30.00           C
ATOM     75  OG  SER A  38      50.519  74.827  12.670  1.00110.00           O
ATOM     76  H   SER A  38      47.131  76.965  12.133  1.00110.00           H
ATOM     77  HA  SER A  38      48.089  74.267  12.862  1.00110.00           H
ATOM     78  HB2 SER A  38      49.389  75.926  11.431  1.00110.00           H
ATOM     79  HB3 SER A  38      49.838  76.697  12.984  1.00110.00           H
ATOM     80  HG  SER A  38      50.655  74.661  13.597  1.00110.00           H
ATOM     81  N   MET A  39      48.294  76.726  15.114  1.00 30.00           N
ATOM     82  CA  MET A  39      48.323  76.856  16.570  1.00 30.00           C
ATOM     83  C   MET A  39      47.153  76.008  16.969  1.00 30.00           C
ATOM     84  O   MET A  39      47.249  75.199  17.888  1.00 30.00           O
ATOM     85  CB  MET A  39      48.138  78.310  17.025  1.00 30.00           C
ATOM     86  CG  MET A  39      49.174  78.809  18.057  1.00 30.00           C
ATOM     87  SD  MET A  39      49.159  78.028  19.698  1.00 30.00           S
ATOM     88  CE  MET A  39      50.949  77.649  19.930  1.00 30.00           C
ATOM     89  H   MET A  39      48.152  77.542  14.545  1.00110.00           H
ATOM     90  HA  MET A  39      49.247  76.433  16.967  1.00110.00           H
ATOM     91  HB2 MET A  39      48.013  79.119  16.426  1.00110.00           H
ATOM     92  HB3 MET A  39      47.193  78.376  17.571  1.00110.00           H
ATOM     93  HG2 MET A  39      50.172  78.712  17.629  1.00110.00           H
ATOM     94  HG3 MET A  39      49.031  79.877  18.227  1.00110.00           H
ATOM     95  HE1 MET A  39      51.101  77.176  20.901  1.00110.00           H
ATOM     96  HE2 MET A  39      51.300  76.966  19.156  1.00110.00           H
ATOM     97  HE3 MET A  39      51.544  78.562  19.895  1.00110.00           H
ATOM     98  N   PHE A  40      46.063  76.147  16.222  1.00 30.00           N
ATOM     99  CA  PHE A  40      44.904  75.359  16.541  1.00 30.00           C
ATOM    100  C   PHE A  40      45.286  73.915  16.664  1.00 30.00           C
ATOM    101  O   PHE A  40      44.796  73.205  17.521  1.00 30.00           O
ATOM    102  CB  PHE A  40      43.808  75.525  15.502  1.00 30.00           C
ATOM    103  CG  PHE A  40      42.489  75.055  15.988  1.00 30.00           C
ATOM    104  CD1 PHE A  40      42.035  73.774  15.695  1.00 30.00           C
ATOM    105  CD2 PHE A  40      41.757  75.848  16.854  1.00 30.00           C
ATOM    106  CE1 PHE A  40      40.864  73.286  16.275  1.00 30.00           C
ATOM    107  CE2 PHE A  40      40.599  75.383  17.438  1.00 30.00           C
ATOM    108  CZ  PHE A  40      40.143  74.096  17.155  1.00 30.00           C
ATOM    109  H   PHE A  40      45.982  76.910  15.560  1.00110.00           H
ATOM    110  HA  PHE A  40      44.519  75.675  17.526  1.00110.00           H
ATOM    111  HB2 PHE A  40      43.615  76.496  15.880  1.00110.00           H
ATOM    112  HB3 PHE A  40      43.895  75.411  14.445  1.00110.00           H
ATOM    113  HD1 PHE A  40      42.610  73.136  15.039  1.00110.00           H
ATOM    114  HD2 PHE A  40      42.073  76.836  17.143  1.00110.00           H
ATOM    115  HE1 PHE A  40      40.509  72.300  16.026  1.00110.00           H
ATOM    116  HE2 PHE A  40      39.983  76.038  18.001  1.00110.00           H
ATOM    117  HZ  PHE A  40      39.222  73.735  17.587  1.00110.00           H
ATOM    118  N   ARG A  41      46.165  73.458  15.805  1.00 30.00           N
ATOM    119  CA  ARG A  41      46.569  72.089  15.923  1.00 30.00           C
ATOM    120  C   ARG A  41      48.058  72.041  16.256  1.00 30.00           C
ATOM    121  O   ARG A  41      48.859  71.662  15.416  1.00 30.00           O
ATOM    122  CB  ARG A  41      46.336  71.349  14.599  1.00 30.00           C
ATOM    123  CG  ARG A  41      45.229  70.295  14.606  1.00 30.00           C
ATOM    124  CD  ARG A  41      45.031  69.690  13.231  1.00 30.00           C
ATOM    125  NE  ARG A  41      46.270  69.116  12.722  1.00 30.00           N
ATOM    126  CZ  ARG A  41      46.451  68.720  11.467  1.00 30.00           C
ATOM    127  NH1 ARG A  41      45.466  68.837  10.585  1.00 30.00           N
ATOM    128  NH2 ARG A  41      47.621  68.215  11.094  1.00 30.00           N1+
ATOM    129  H   ARG A  41      46.843  74.098  15.386  1.00110.00           H
ATOM    130  HA  ARG A  41      46.097  71.503  16.714  1.00110.00           H
ATOM    131  HB2 ARG A  41      46.114  72.074  13.816  1.00110.00           H
ATOM    132  HB3 ARG A  41      47.204  70.831  14.207  1.00110.00           H
ATOM    133  HG2 ARG A  41      45.460  69.512  15.328  1.00110.00           H
ATOM    134  HG3 ARG A  41      44.297  70.754  14.939  1.00110.00           H
ATOM    135  HD2 ARG A  41      44.264  68.916  13.264  1.00110.00           H
ATOM    136  HD3 ARG A  41      44.682  70.464  12.546  1.00110.00           H
ATOM    137  HE  ARG A  41      47.010  68.982  13.397  1.00110.00           H
ATOM    138 HH11 ARG A  41      45.587  68.538   9.629  1.00110.00           H
ATOM    139 HH12 ARG A  41      44.587  69.248  10.855  1.00110.00           H
ATOM    140 HH21 ARG A  41      47.777  67.908  10.146  1.00110.00           H
ATOM    141 HH22 ARG A  41      48.374  68.111  11.757  1.00110.00           H
ATOM    142  N   TYR A  42      48.454  72.444  17.459  1.00 30.00           N
ATOM    143  CA  TYR A  42      49.875  72.373  17.823  1.00 30.00           C
ATOM    144  C   TYR A  42      50.063  71.185  18.780  1.00 30.00           C
ATOM    145  O   TYR A  42      49.254  70.262  18.812  1.00 30.00           O
ATOM    146  CB  TYR A  42      50.300  73.651  18.543  1.00 30.00           C
ATOM    147  CG  TYR A  42      49.962  73.662  20.022  1.00 30.00           C
ATOM    148  CD1 TYR A  42      48.665  73.399  20.468  1.00 30.00           C
ATOM    149  CD2 TYR A  42      50.940  73.942  20.975  1.00 30.00           C
ATOM    150  CE1 TYR A  42      48.351  73.416  21.828  1.00 30.00           C
ATOM    151  CE2 TYR A  42      50.636  73.964  22.338  1.00 30.00           C
ATOM    152  CZ  TYR A  42      49.341  73.701  22.755  1.00 30.00           C
ATOM    153  OH  TYR A  42      49.033  73.725  24.097  1.00 30.00           O
ATOM    154  H   TYR A  42      47.783  72.842  18.099  1.00110.00           H
ATOM    155  HA  TYR A  42      50.536  72.236  16.966  1.00110.00           H
ATOM    156  HB2 TYR A  42      51.375  73.791  18.421  1.00110.00           H
ATOM    157  HB3 TYR A  42      49.841  74.520  18.074  1.00110.00           H
ATOM    158  HD1 TYR A  42      47.858  73.206  19.780  1.00110.00           H
ATOM    159  HD2 TYR A  42      51.950  74.169  20.665  1.00110.00           H
ATOM    160  HE1 TYR A  42      47.341  73.216  22.155  1.00110.00           H
ATOM    161  HE2 TYR A  42      51.408  74.206  23.055  1.00110.00           H
ATOM    162  HH  TYR A  42      48.109  73.617  24.273  1.00110.00           H
ATOM    163  N   SER A  43      51.152  71.194  19.536  1.00 30.00           N
ATOM    164  CA  SER A  43      51.386  70.177  20.556  1.00 30.00           C
ATOM    165  C   SER A  43      51.200  68.697  20.210  1.00 30.00           C
ATOM    166  O   SER A  43      50.093  68.178  20.329  1.00 30.00           O
ATOM    167  CB  SER A  43      50.578  70.499  21.778  1.00 30.00           C
ATOM    168  OG  SER A  43      51.404  71.075  22.775  1.00110.00           O
ATOM    169  H   SER A  43      51.769  71.986  19.497  1.00110.00           H
ATOM    170  HA  SER A  43      52.444  70.274  20.805  1.00110.00           H
ATOM    171  HB2 SER A  43      49.733  71.146  21.561  1.00110.00           H
ATOM    172  HB3 SER A  43      50.098  69.631  22.220  1.00110.00           H
ATOM    173  HG  SER A  43      50.897  71.767  23.180  1.00110.00           H
ATOM    174  N   ASN A  44      52.267  68.004  19.820  1.00 30.00           N
ATOM    175  CA  ASN A  44      52.098  66.588  19.544  1.00 30.00           C
ATOM    176  C   ASN A  44      53.087  65.776  18.726  1.00 30.00           C
ATOM    177  O   ASN A  44      53.032  65.794  17.500  1.00 30.00           O
ATOM    178  CB  ASN A  44      50.816  66.373  18.796  1.00 30.00           C
ATOM    179  CG  ASN A  44      50.459  67.383  17.630  1.00110.00           C
ATOM    180  OD1 ASN A  44      51.307  67.941  16.936  1.00110.00           O
ATOM    181  ND2 ASN A  44      49.193  67.735  17.473  1.00110.00           N
ATOM    182  H   ASN A  44      53.157  68.448  19.654  1.00110.00           H
ATOM    183  HA  ASN A  44      52.016  66.116  20.524  1.00110.00           H
ATOM    184  HB2 ASN A  44      50.845  65.744  17.950  1.00110.00           H
ATOM    185  HB3 ASN A  44      49.870  66.360  19.320  1.00110.00           H
ATOM    186 HD21 ASN A  44      49.054  68.527  16.869  1.00110.00           H
ATOM    187 HD22 ASN A  44      48.635  67.683  18.323  1.00110.00           H
ATOM    188  N   TRP A  45      53.973  65.034  19.387  1.00 30.00           N
ATOM    189  CA  TRP A  45      54.923  64.200  18.661  1.00 30.00           C
ATOM    190  C   TRP A  45      54.120  62.967  18.280  1.00 30.00           C
ATOM    191  O   TRP A  45      53.391  62.957  17.286  1.00 30.00           O
ATOM    192  CB  TRP A  45      56.131  63.821  19.555  1.00 30.00           C
ATOM    193  CG  TRP A  45      57.201  62.899  18.921  1.00 30.00           C
ATOM    194  CD1 TRP A  45      56.978  61.736  18.238  1.00 30.00           C
ATOM    195  CD2 TRP A  45      58.632  63.036  19.006  1.00 30.00           C
ATOM    196  NE1 TRP A  45      58.168  61.139  17.898  1.00 30.00           N
ATOM    197  CE3 TRP A  45      59.486  63.995  19.569  1.00 30.00           C
ATOM    198  CE2 TRP A  45      59.199  61.915  18.355  1.00 30.00           C
ATOM    199  CZ3 TRP A  45      60.859  63.807  19.467  1.00 30.00           C
ATOM    200  CZ2 TRP A  45      60.578  61.727  18.253  1.00 30.00           C
ATOM    201  CH2 TRP A  45      61.391  62.681  18.812  1.00 30.00           C
ATOM    202  H   TRP A  45      53.988  65.047  20.395  1.00110.00           H
ATOM    203  HA  TRP A  45      55.286  64.690  17.754  1.00110.00           H
ATOM    204  HB2 TRP A  45      56.651  64.755  19.766  1.00110.00           H
ATOM    205  HB3 TRP A  45      55.831  63.477  20.543  1.00110.00           H
ATOM    206  HD1 TRP A  45      56.058  61.336  17.883  1.00110.00           H
ATOM    207  HE1 TRP A  45      58.247  60.278  17.369  1.00110.00           H
ATOM    208  HE3 TRP A  45      59.086  64.862  20.074  1.00110.00           H
ATOM    209  HZ3 TRP A  45      61.529  64.538  19.897  1.00110.00           H
ATOM    210  HZ2 TRP A  45      60.993  60.864  17.753  1.00110.00           H
ATOM    211  HH2 TRP A  45      62.463  62.563  18.749  1.00110.00           H
ATOM    212  N   LEU A  46      54.217  61.934  19.099  1.00 30.00           N
ATOM    213  CA  LEU A  46      53.511  60.677  18.840  1.00 30.00           C
ATOM    214  C   LEU A  46      51.992  60.913  18.723  1.00 30.00           C
ATOM    215  O   LEU A  46      51.187  59.973  18.497  1.00 30.00           O
ATOM    216  CB  LEU A  46      53.859  59.648  19.937  1.00 30.00           C
ATOM    217  CG  LEU A  46      55.333  59.269  20.223  1.00 30.00           C
ATOM    218  CD1 LEU A  46      56.033  58.814  18.944  1.00 30.00           C
ATOM    219  CD2 LEU A  46      56.066  60.444  20.862  1.00 30.00           C
ATOM    220  H   LEU A  46      54.842  61.974  19.889  1.00110.00           H
ATOM    221  HA  LEU A  46      53.829  60.292  17.872  1.00110.00           H
ATOM    222  HB2 LEU A  46      53.403  59.973  20.874  1.00110.00           H
ATOM    223  HB3 LEU A  46      53.334  58.723  19.689  1.00110.00           H
ATOM    224  HG  LEU A  46      55.357  58.441  20.934  1.00110.00           H
ATOM    225 HD11 LEU A  46      57.116  58.777  19.065  1.00110.00           H
ATOM    226 HD12 LEU A  46      55.721  57.794  18.717  1.00110.00           H
ATOM    227 HD13 LEU A  46      55.800  59.367  18.046  1.00110.00           H
ATOM    228 HD21 LEU A  46      57.129  60.217  20.962  1.00110.00           H
ATOM    229 HD22 LEU A  46      56.007  61.408  20.449  1.00110.00           H
ATOM    230 HD23 LEU A  46      55.699  60.567  21.882  1.00110.00           H
ATOM    231  N   ASP A  47      51.653  62.205  18.847  1.00 30.00           N
ATOM    232  CA  ASP A  47      50.293  62.755  18.728  1.00 30.00           C
ATOM    233  C   ASP A  47      50.096  62.910  17.218  1.00 30.00           C
ATOM    234  O   ASP A  47      49.399  62.139  16.568  1.00 30.00           O
ATOM    235  CB  ASP A  47      50.214  64.146  19.376  1.00 30.00           C
ATOM    236  CG  ASP A  47      49.641  64.121  20.786  1.00 30.00           C
ATOM    237  OD1 ASP A  47      49.629  65.191  21.434  1.00 30.00           O
ATOM    238  OD2 ASP A  47      49.196  63.047  21.243  1.00 30.00           O1-
ATOM    239  H   ASP A  47      52.424  62.848  18.777  1.00110.00           H
ATOM    240  HA  ASP A  47      49.538  62.050  19.084  1.00110.00           H
ATOM    241  HB2 ASP A  47      51.256  64.334  19.522  1.00110.00           H
ATOM    242  HB3 ASP A  47      49.405  64.588  18.782  1.00110.00           H
ATOM    243  N   LYS A  48      50.729  63.930  16.673  1.00 30.00           N
ATOM    244  CA  LYS A  48      50.708  64.210  15.232  1.00 30.00           C
ATOM    245  C   LYS A  48      50.868  62.922  14.394  1.00 30.00           C
ATOM    246  O   LYS A  48      50.261  62.786  13.329  1.00 30.00           O
ATOM    247  CB  LYS A  48      51.817  65.188  14.978  1.00 30.00           C
ATOM    248  CG  LYS A  48      51.878  65.758  13.547  1.00110.00           C
ATOM    249  CD  LYS A  48      53.043  66.742  13.331  1.00110.00           C
ATOM    250  CE  LYS A  48      53.040  67.946  14.291  1.00110.00           C
ATOM    251  NZ  LYS A  48      54.052  68.942  13.908  1.00110.00           N1+
ATOM    252  H   LYS A  48      51.383  64.463  17.230  1.00110.00           H
ATOM    253  HA  LYS A  48      49.750  64.673  14.991  1.00110.00           H
ATOM    254  HB2 LYS A  48      51.647  66.036  15.612  1.00110.00           H
ATOM    255  HB3 LYS A  48      52.783  64.749  15.234  1.00110.00           H
ATOM    256  HG2 LYS A  48      51.976  64.949  12.821  1.00110.00           H
ATOM    257  HG3 LYS A  48      50.934  66.255  13.317  1.00110.00           H
ATOM    258  HD2 LYS A  48      53.990  66.209  13.425  1.00110.00           H
ATOM    259  HD3 LYS A  48      53.000  67.102  12.302  1.00110.00           H
ATOM    260  HE2 LYS A  48      52.061  68.426  14.308  1.00110.00           H
ATOM    261  HE3 LYS A  48      53.264  67.623  15.308  1.00110.00           H
ATOM    262  HZ1 LYS A  48      54.967  68.519  13.926  1.00110.00           H
ATOM    263  HZ2 LYS A  48      53.857  69.285  12.979  1.00110.00           H
ATOM    264  HZ3 LYS A  48      54.027  69.712  14.560  1.00110.00           H
ATOM    265  N   LEU A  49      51.695  61.988  14.872  1.00 30.00           N
ATOM    266  CA  LEU A  49      51.906  60.745  14.137  1.00 30.00           C
ATOM    267  C   LEU A  49      50.695  59.862  14.261  1.00 30.00           C
ATOM    268  O   LEU A  49      50.181  59.379  13.245  1.00 30.00           O
ATOM    269  CB  LEU A  49      53.166  60.021  14.624  1.00 30.00           C
ATOM    270  CG  LEU A  49      54.513  60.619  14.195  1.00 30.00           C
ATOM    271  CD1 LEU A  49      55.637  59.684  14.617  1.00 30.00           C
ATOM    272  CD2 LEU A  49      54.542  60.823  12.685  1.00 30.00           C
ATOM    273  H   LEU A  49      52.205  62.181  15.726  1.00110.00           H
ATOM    274  HA  LEU A  49      51.988  60.958  13.072  1.00110.00           H
ATOM    275  HB2 LEU A  49      53.135  59.926  15.709  1.00110.00           H
ATOM    276  HB3 LEU A  49      53.129  58.995  14.250  1.00110.00           H
ATOM    277  HG  LEU A  49      54.652  61.584  14.686  1.00110.00           H
ATOM    278 HD11 LEU A  49      56.612  60.095  14.350  1.00110.00           H
ATOM    279 HD12 LEU A  49      55.638  59.532  15.696  1.00110.00           H
ATOM    280 HD13 LEU A  49      55.551  58.705  14.144  1.00110.00           H
ATOM    281 HD21 LEU A  49      55.544  61.099  12.354  1.00110.00           H
ATOM    282 HD22 LEU A  49      54.260  59.918  12.144  1.00110.00           H
ATOM    283 HD23 LEU A  49      53.893  61.636  12.362  1.00110.00           H
ATOM    284  N   TYR A  50      50.207  59.635  15.479  1.00 30.00           N
ATOM    285  CA  TYR A  50      48.997  58.826  15.514  1.00 30.00           C
ATOM    286  C   TYR A  50      47.910  59.509  14.661  1.00 30.00           C
ATOM    287  O   TYR A  50      47.093  58.868  14.005  1.00 30.00           O
ATOM    288  CB  TYR A  50      48.435  58.600  16.917  1.00 30.00           C
ATOM    289  CG  TYR A  50      47.336  57.562  16.825  1.00 30.00           C
ATOM    290  CD1 TYR A  50      47.646  56.236  16.519  1.00 30.00           C
ATOM    291  CD2 TYR A  50      45.987  57.920  16.890  1.00 30.00           C
ATOM    292  CE1 TYR A  50      46.649  55.297  16.268  1.00 30.00           C
ATOM    293  CE2 TYR A  50      44.975  56.980  16.640  1.00 30.00           C
ATOM    294  CZ  TYR A  50      45.317  55.673  16.324  1.00 30.00           C
ATOM    295  OH  TYR A  50      44.335  54.753  16.021  1.00 30.00           O
ATOM    296  H   TYR A  50      50.554  60.095  16.311  1.00110.00           H
ATOM    297  HA  TYR A  50      49.232  57.858  15.066  1.00110.00           H
ATOM    298  HB2 TYR A  50      49.213  58.227  17.584  1.00110.00           H
ATOM    299  HB3 TYR A  50      48.063  59.527  17.358  1.00110.00           H
ATOM    300  HD1 TYR A  50      48.679  55.928  16.441  1.00110.00           H
ATOM    301  HD2 TYR A  50      45.713  58.958  17.016  1.00110.00           H
ATOM    302  HE1 TYR A  50      46.915  54.282  16.013  1.00110.00           H
ATOM    303  HE2 TYR A  50      44.064  57.334  16.298  1.00110.00           H
ATOM    304  HH  TYR A  50      43.456  55.109  16.089  1.00110.00           H
ATOM    305  N   MET A  51      47.909  60.823  14.672  1.00 30.00           N
ATOM    306  CA  MET A  51      46.938  61.563  13.911  1.00 30.00           C
ATOM    307  C   MET A  51      46.938  61.220  12.414  1.00 30.00           C
ATOM    308  O   MET A  51      45.966  60.682  11.891  1.00 30.00           O
ATOM    309  CB  MET A  51      47.175  63.060  14.111  1.00 30.00           C
ATOM    310  CG  MET A  51      46.216  63.957  13.358  1.00 30.00           C
ATOM    311  SD  MET A  51      46.274  65.648  13.981  1.00 30.00           S
ATOM    312  CE  MET A  51      44.656  65.764  14.732  1.00 30.00           C
ATOM    313  H   MET A  51      48.577  61.316  15.263  1.00110.00           H
ATOM    314  HA  MET A  51      45.947  61.319  14.301  1.00110.00           H
ATOM    315  HB2 MET A  51      47.078  63.269  15.177  1.00110.00           H
ATOM    316  HB3 MET A  51      48.158  63.389  13.841  1.00110.00           H
ATOM    317  HG2 MET A  51      46.459  63.980  12.295  1.00110.00           H
ATOM    318  HG3 MET A  51      45.198  63.573  13.434  1.00110.00           H
ATOM    319  HE1 MET A  51      44.538  66.730  15.223  1.00110.00           H
ATOM    320  HE2 MET A  51      43.881  65.669  13.976  1.00110.00           H
ATOM    321  HE3 MET A  51      44.524  64.979  15.476  1.00110.00           H
ATOM    322  N   VAL A  52      48.029  61.543  11.722  1.00 30.00           N
ATOM    323  CA  VAL A  52      48.120  61.293  10.280  1.00 30.00           C
ATOM    324  C   VAL A  52      47.800  59.837   9.991  1.00 30.00           C
ATOM    325  O   VAL A  52      47.225  59.515   8.952  1.00 30.00           O
ATOM    326  CB  VAL A  52      49.484  61.688   9.796  1.00 30.00           C
ATOM    327  CG1 VAL A  52      49.773  61.337   8.319  1.00110.00           C
ATOM    328  CG2 VAL A  52      49.735  63.201   9.984  1.00110.00           C
ATOM    329  H   VAL A  52      48.825  61.944  12.210  1.00110.00           H
ATOM    330  HA  VAL A  52      47.371  61.903   9.774  1.00110.00           H
ATOM    331  HB  VAL A  52      50.224  61.157  10.399  1.00110.00           H
ATOM    332 HG11 VAL A  52      50.748  61.713   8.008  1.00110.00           H
ATOM    333 HG12 VAL A  52      49.787  60.260   8.144  1.00110.00           H
ATOM    334 HG13 VAL A  52      49.024  61.770   7.655  1.00110.00           H
ATOM    335 HG21 VAL A  52      50.759  63.465   9.719  1.00110.00           H
ATOM    336 HG22 VAL A  52      49.069  63.792   9.355  1.00110.00           H
ATOM    337 HG23 VAL A  52      49.582  63.532  11.010  1.00110.00           H
ATOM    338  N   VAL A  53      48.143  58.962  10.929  1.00 30.00           N
ATOM    339  CA  VAL A  53      47.826  57.548  10.775  1.00 30.00           C
ATOM    340  C   VAL A  53      46.305  57.420  10.624  1.00 30.00           C
ATOM    341  O   VAL A  53      45.781  57.020   9.567  1.00 30.00           O
ATOM    342  CB  VAL A  53      48.273  56.734  12.013  1.00 30.00           C
ATOM    343  CG1 VAL A  53      47.491  55.426  12.107  1.00 30.00           C
ATOM    344  CG2 VAL A  53      49.766  56.455  11.928  1.00 30.00           C
ATOM    345  H   VAL A  53      48.591  59.281  11.780  1.00110.00           H
ATOM    346  HA  VAL A  53      48.291  57.156   9.868  1.00110.00           H
ATOM    347  HB  VAL A  53      48.140  57.242  12.943  1.00110.00           H
ATOM    348 HG11 VAL A  53      47.963  54.770  12.839  1.00110.00           H
ATOM    349 HG12 VAL A  53      46.466  55.522  12.464  1.00110.00           H
ATOM    350 HG13 VAL A  53      47.486  54.879  11.162  1.00110.00           H
ATOM    351 HG21 VAL A  53      50.128  55.961  12.830  1.00110.00           H
ATOM    352 HG22 VAL A  53      50.000  55.810  11.081  1.00110.00           H
ATOM    353 HG23 VAL A  53      50.346  57.367  11.800  1.00110.00           H
ATOM    354  N   GLY A  54      45.596  57.761  11.692  1.00 30.00           N
ATOM    355  CA  GLY A  54      44.147  57.691  11.665  1.00 30.00           C
ATOM    356  C   GLY A  54      43.515  58.354  10.451  1.00 30.00           C
ATOM    357  O   GLY A  54      42.531  57.863   9.896  1.00 30.00           O
ATOM    358  H   GLY A  54      46.072  58.182  12.488  1.00110.00           H
ATOM    359  HA2 GLY A  54      43.832  56.652  11.714  1.00110.00           H
ATOM    360  HA3 GLY A  54      43.787  58.184  12.563  1.00110.00           H
ATOM    361  N   THR A  55      44.056  59.484  10.029  1.00 30.00           N
ATOM    362  CA  THR A  55      43.489  60.134   8.865  1.00 30.00           C
ATOM    363  C   THR A  55      43.466  59.067   7.798  1.00 30.00           C
ATOM    364  O   THR A  55      42.417  58.735   7.262  1.00 30.00           O
ATOM    365  CB  THR A  55      44.374  61.299   8.386  1.00 30.00           C
ATOM    366  OG1 THR A  55      44.763  62.106   9.503  1.00 30.00           O
ATOM    367  CG2 THR A  55      43.615  62.165   7.415  1.00 30.00           C
ATOM    368  H   THR A  55      44.826  59.934  10.521  1.00110.00           H
ATOM    369  HA  THR A  55      42.477  60.473   9.095  1.00110.00           H
ATOM    370  HB  THR A  55      45.295  60.954   7.913  1.00110.00           H
ATOM    371  HG1 THR A  55      45.571  61.762   9.853  1.00110.00           H
ATOM    372 HG21 THR A  55      44.229  63.001   7.085  1.00110.00           H
ATOM    373 HG22 THR A  55      43.313  61.612   6.531  1.00110.00           H
ATOM    374 HG23 THR A  55      42.720  62.559   7.891  1.00110.00           H
ATOM    375  N   LEU A  56      44.637  58.504   7.527  1.00 30.00           N
ATOM    376  CA  LEU A  56      44.759  57.466   6.516  1.00 30.00           C
ATOM    377  C   LEU A  56      43.624  56.456   6.605  1.00 30.00           C
ATOM    378  O   LEU A  56      42.893  56.250   5.619  1.00 30.00           O
ATOM    379  CB  LEU A  56      46.114  56.773   6.662  1.00 30.00           C
ATOM    380  CG  LEU A  56      46.392  55.698   5.615  1.00 30.00           C
ATOM    381  CD1 LEU A  56      47.621  56.059   4.821  1.00 30.00           C
ATOM    382  CD2 LEU A  56      46.590  54.367   6.296  1.00 30.00           C
ATOM    383  H   LEU A  56      45.434  58.699   8.128  1.00110.00           H
ATOM    384  HA  LEU A  56      44.720  57.943   5.536  1.00110.00           H
ATOM    385  HB2 LEU A  56      46.903  57.527   6.675  1.00110.00           H
ATOM    386  HB3 LEU A  56      46.212  56.248   7.591  1.00110.00           H
ATOM    387  HG  LEU A  56      45.564  55.608   4.910  1.00110.00           H
ATOM    388 HD11 LEU A  56      47.833  55.308   4.059  1.00110.00           H
ATOM    389 HD12 LEU A  56      47.491  57.012   4.306  1.00110.00           H
ATOM    390 HD13 LEU A  56      48.504  56.142   5.456  1.00110.00           H
ATOM    391 HD21 LEU A  56      46.779  53.580   5.565  1.00110.00           H
ATOM    392 HD22 LEU A  56      47.435  54.380   6.986  1.00110.00           H
ATOM    393 HD23 LEU A  56      45.703  54.070   6.858  1.00110.00           H
ATOM    394  N   ALA A  57      43.464  55.836   7.779  1.00 30.00           N
ATOM    395  CA  ALA A  57      42.381  54.853   7.944  1.00 30.00           C
ATOM    396  C   ALA A  57      41.131  55.433   7.387  1.00 30.00           C
ATOM    397  O   ALA A  57      40.410  54.756   6.679  1.00 30.00           O
ATOM    398  CB  ALA A  57      42.231  54.526   9.435  1.00 30.00           C
ATOM    399  H   ALA A  57      44.050  56.115   8.557  1.00110.00           H
ATOM    400  HA  ALA A  57      42.636  53.944   7.397  1.00110.00           H
ATOM    401  HB1 ALA A  57      41.467  53.771   9.581  1.00110.00           H
ATOM    402  HB2 ALA A  57      43.166  54.121   9.815  1.00110.00           H
ATOM    403  HB3 ALA A  57      41.954  55.392  10.035  1.00110.00           H
ATOM    404  N   ALA A  58      40.867  56.688   7.720  1.00 30.00           N
ATOM    405  CA  ALA A  58      39.679  57.367   7.227  1.00 30.00           C
ATOM    406  C   ALA A  58      39.604  57.248   5.713  1.00 30.00           C
ATOM    407  O   ALA A  58      38.596  56.826   5.131  1.00 30.00           O
ATOM    408  CB  ALA A  58      39.706  58.843   7.644  1.00 30.00           C
ATOM    409  H   ALA A  58      41.565  57.223   8.229  1.00110.00           H
ATOM    410  HA  ALA A  58      38.810  56.876   7.668  1.00110.00           H
ATOM    411  HB1 ALA A  58      38.802  59.369   7.844  1.00110.00           H
ATOM    412  HB2 ALA A  58      40.213  58.939   8.605  1.00110.00           H
ATOM    413  HB3 ALA A  58      40.223  59.490   6.940  1.00110.00           H
ATOM    414  N   ILE A  59      40.687  57.638   5.071  1.00 30.00           N
ATOM    415  CA  ILE A  59      40.747  57.573   3.638  1.00 30.00           C
ATOM    416  C   ILE A  59      40.230  56.224   3.152  1.00 30.00           C
ATOM    417  O   ILE A  59      39.102  56.117   2.614  1.00 30.00           O
ATOM    418  CB  ILE A  59      42.199  57.791   3.148  1.00 30.00           C
ATOM    419  CG1 ILE A  59      42.563  59.275   3.262  1.00 30.00           C
ATOM    420  CG2 ILE A  59      42.357  57.300   1.713  1.00 30.00           C
ATOM    421  CD1 ILE A  59      42.280  59.881   4.629  1.00 30.00           C
ATOM    422  H   ILE A  59      41.519  57.845   5.614  1.00110.00           H
ATOM    423  HA  ILE A  59      40.094  58.342   3.223  1.00110.00           H
ATOM    424  HB  ILE A  59      42.962  57.244   3.669  1.00110.00           H
ATOM    425 HG12 ILE A  59      43.631  59.381   3.063  1.00110.00           H
ATOM    426 HG13 ILE A  59      42.101  59.827   2.468  1.00110.00           H
ATOM    427 HG21 ILE A  59      43.301  57.662   1.305  1.00110.00           H
ATOM    428 HG22 ILE A  59      42.410  56.220   1.585  1.00110.00           H
ATOM    429 HG23 ILE A  59      41.573  57.689   1.061  1.00110.00           H
ATOM    430 HD11 ILE A  59      42.551  60.932   4.556  1.00110.00           H
ATOM    431 HD12 ILE A  59      41.262  59.913   5.002  1.00110.00           H
ATOM    432 HD13 ILE A  59      43.027  59.469   5.272  1.00110.00           H
ATOM    433  N   ILE A  60      41.046  55.193   3.383  1.00 30.00           N
ATOM    434  CA  ILE A  60      40.743  53.825   2.940  1.00 30.00           C
ATOM    435  C   ILE A  60      39.316  53.409   3.179  1.00 30.00           C
ATOM    436  O   ILE A  60      38.703  52.821   2.333  1.00 30.00           O
ATOM    437  CB  ILE A  60      41.721  52.812   3.587  1.00 30.00           C
ATOM    438  CG1 ILE A  60      41.034  52.042   4.713  1.00 30.00           C
ATOM    439  CG2 ILE A  60      42.924  53.554   4.137  1.00 30.00           C
ATOM    440  CD1 ILE A  60      41.905  50.992   5.367  1.00 30.00           C
ATOM    441  H   ILE A  60      41.851  55.354   3.979  1.00110.00           H
ATOM    442  HA  ILE A  60      40.909  53.818   1.861  1.00110.00           H
ATOM    443  HB  ILE A  60      42.044  52.108   2.818  1.00110.00           H
ATOM    444 HG12 ILE A  60      40.692  52.677   5.523  1.00110.00           H
ATOM    445 HG13 ILE A  60      40.199  51.433   4.360  1.00110.00           H
ATOM    446 HG21 ILE A  60      43.729  52.848   4.342  1.00110.00           H
ATOM    447 HG22 ILE A  60      43.359  54.286   3.454  1.00110.00           H
ATOM    448 HG23 ILE A  60      42.690  54.002   5.094  1.00110.00           H
ATOM    449 HD11 ILE A  60      41.309  50.327   5.990  1.00110.00           H
ATOM    450 HD12 ILE A  60      42.392  50.365   4.620  1.00110.00           H
ATOM    451 HD13 ILE A  60      42.680  51.436   5.992  1.00110.00           H
ATOM    452  N   HIS A  61      38.809  53.726   4.345  1.00 30.00           N
ATOM    453  CA  HIS A  61      37.432  53.472   4.733  1.00 30.00           C
ATOM    454  C   HIS A  61      36.361  54.037   3.707  1.00 30.00           C
ATOM    455  O   HIS A  61      35.419  53.316   3.230  1.00 30.00           O
ATOM    456  CB  HIS A  61      37.288  54.121   6.116  1.00 30.00           C
ATOM    457  CG  HIS A  61      35.969  53.913   6.783  1.00 30.00           C
ATOM    458  ND1 HIS A  61      35.285  54.701   7.646  1.00 30.00           N
ATOM    459  CD2 HIS A  61      35.249  52.743   6.680  1.00 30.00           C
ATOM    460  CE1 HIS A  61      34.179  53.996   8.050  1.00 30.00           C
ATOM    461  NE2 HIS A  61      34.180  52.819   7.452  1.00 30.00           N
ATOM    462  H   HIS A  61      39.392  54.256   4.988  1.00110.00           H
ATOM    463  HA  HIS A  61      37.296  52.393   4.811  1.00110.00           H
ATOM    464  HB2 HIS A  61      38.042  53.725   6.796  1.00110.00           H
ATOM    465  HB3 HIS A  61      37.407  55.190   6.110  1.00110.00           H
ATOM    466  HD1 HIS A  61      35.391  55.741   7.879  1.00110.00           H
ATOM    467  HD2 HIS A  61      35.490  51.948   6.106  1.00110.00           H
ATOM    468  HE1 HIS A  61      33.530  54.407   8.706  1.00110.00           H
ATOM    469  N   GLY A  62      36.489  55.329   3.381  1.00 30.00           N
ATOM    470  CA  GLY A  62      35.541  55.940   2.455  1.00 30.00           C
ATOM    471  C   GLY A  62      35.597  55.190   1.151  1.00 30.00           C
ATOM    472  O   GLY A  62      34.568  54.820   0.510  1.00 30.00           O
ATOM    473  H   GLY A  62      37.299  55.853   3.708  1.00110.00           H
ATOM    474  HA2 GLY A  62      34.530  55.883   2.847  1.00110.00           H
ATOM    475  HA3 GLY A  62      35.854  56.973   2.320  1.00110.00           H
ATOM    476  N   ALA A  63      36.840  54.931   0.765  1.00 30.00           N
ATOM    477  CA  ALA A  63      37.076  54.195  -0.463  1.00 30.00           C
ATOM    478  C   ALA A  63      36.322  52.855  -0.370  1.00 30.00           C
ATOM    479  O   ALA A  63      35.838  52.328  -1.374  1.00 30.00           O
ATOM    480  CB  ALA A  63      38.539  53.940  -0.678  1.00 30.00           C
ATOM    481  H   ALA A  63      37.616  55.197   1.363  1.00110.00           H
ATOM    482  HA  ALA A  63      36.676  54.767  -1.303  1.00110.00           H
ATOM    483  HB1 ALA A  63      38.696  53.498  -1.663  1.00110.00           H
ATOM    484  HB2 ALA A  63      39.110  54.868  -0.650  1.00110.00           H
ATOM    485  HB3 ALA A  63      38.980  53.250   0.033  1.00110.00           H
ATOM    486  N   GLY A  64      36.192  52.319   0.840  1.00 30.00           N
ATOM    487  CA  GLY A  64      35.489  51.046   1.046  1.00 30.00           C
ATOM    488  C   GLY A  64      34.066  51.126   0.498  1.00 30.00           C
ATOM    489  O   GLY A  64      33.657  50.308  -0.335  1.00 30.00           O
ATOM    490  H   GLY A  64      36.576  52.803   1.642  1.00110.00           H
ATOM    491  HA2 GLY A  64      36.031  50.239   0.550  1.00110.00           H
ATOM    492  HA3 GLY A  64      35.458  50.811   2.110  1.00110.00           H
ATOM    493  N   LEU A  65      33.310  52.125   0.963  1.00 30.00           N
ATOM    494  CA  LEU A  65      31.904  52.303   0.493  1.00 30.00           C
ATOM    495  C   LEU A  65      31.707  52.269  -0.995  1.00 30.00           C
ATOM    496  O   LEU A  65      30.811  51.576  -1.485  1.00 30.00           O
ATOM    497  CB  LEU A  65      31.332  53.595   1.063  1.00 30.00           C
ATOM    498  CG  LEU A  65      30.230  53.245   2.056  1.00 30.00           C
ATOM    499  CD1 LEU A  65      29.154  52.406   1.362  1.00 30.00           C
ATOM    500  CD2 LEU A  65      30.841  52.463   3.208  1.00 30.00           C
ATOM    501  H   LEU A  65      33.747  52.833   1.541  1.00110.00           H
ATOM    502  HA  LEU A  65      31.430  51.390   0.838  1.00110.00           H
ATOM    503  HB2 LEU A  65      32.101  54.201   1.545  1.00110.00           H
ATOM    504  HB3 LEU A  65      30.906  54.242   0.292  1.00110.00           H
ATOM    505  HG  LEU A  65      29.788  54.168   2.434  1.00110.00           H
ATOM    506 HD11 LEU A  65      28.287  52.323   2.018  1.00110.00           H
ATOM    507 HD12 LEU A  65      28.802  52.890   0.450  1.00110.00           H
ATOM    508 HD13 LEU A  65      29.417  51.379   1.115  1.00110.00           H
ATOM    509 HD21 LEU A  65      30.087  52.270   3.972  1.00110.00           H
ATOM    510 HD22 LEU A  65      31.260  51.496   2.939  1.00110.00           H
ATOM    511 HD23 LEU A  65      31.634  53.036   3.691  1.00110.00           H
ATOM    512  N   PRO A  66      32.519  53.045  -1.743  1.00 30.00           N
ATOM    513  CA  PRO A  66      32.144  52.830  -3.142  1.00 30.00           C
ATOM    514  C   PRO A  66      32.722  51.584  -3.793  1.00 30.00           C
ATOM    515  O   PRO A  66      32.163  51.110  -4.788  1.00 30.00           O
ATOM    516  CB  PRO A  66      32.606  54.120  -3.820  1.00 30.00           C
ATOM    517  CG  PRO A  66      33.800  54.543  -2.982  1.00 30.00           C
ATOM    518  CD  PRO A  66      33.299  54.284  -1.576  1.00 30.00           C
ATOM    519  HA  PRO A  66      31.069  52.828  -3.354  1.00110.00           H
ATOM    520  HB2 PRO A  66      32.779  54.046  -4.895  1.00110.00           H
ATOM    521  HB3 PRO A  66      31.744  54.737  -3.602  1.00110.00           H
ATOM    522  HG2 PRO A  66      34.612  53.849  -3.206  1.00110.00           H
ATOM    523  HG3 PRO A  66      34.277  55.505  -3.100  1.00110.00           H
ATOM    524  HD2 PRO A  66      34.093  53.745  -1.159  1.00110.00           H
ATOM    525  HD3 PRO A  66      32.810  55.091  -1.027  1.00110.00           H
ATOM    526  N   LEU A  67      33.839  51.057  -3.283  1.00 30.00           N
ATOM    527  CA  LEU A  67      34.370  49.828  -3.875  1.00 30.00           C
ATOM    528  C   LEU A  67      33.233  48.872  -3.729  1.00 30.00           C
ATOM    529  O   LEU A  67      32.878  48.159  -4.669  1.00 30.00           O
ATOM    530  CB  LEU A  67      35.544  49.289  -3.066  1.00 30.00           C
ATOM    531  CG  LEU A  67      36.920  49.921  -3.226  1.00 30.00           C
ATOM    532  CD1 LEU A  67      37.964  48.930  -2.725  1.00 30.00           C
ATOM    533  CD2 LEU A  67      37.175  50.254  -4.693  1.00 30.00           C
ATOM    534  H   LEU A  67      34.315  51.480  -2.491  1.00110.00           H
ATOM    535  HA  LEU A  67      34.590  49.948  -4.936  1.00110.00           H
ATOM    536  HB2 LEU A  67      35.304  49.264  -2.003  1.00110.00           H
ATOM    537  HB3 LEU A  67      35.649  48.237  -3.344  1.00110.00           H
ATOM    538  HG  LEU A  67      37.022  50.833  -2.657  1.00110.00           H
ATOM    539 HD11 LEU A  67      38.967  49.352  -2.794  1.00110.00           H
ATOM    540 HD12 LEU A  67      37.793  48.676  -1.678  1.00110.00           H
ATOM    541 HD13 LEU A  67      37.960  48.002  -3.299  1.00110.00           H
ATOM    542 HD21 LEU A  67      38.199  50.600  -4.837  1.00110.00           H
ATOM    543 HD22 LEU A  67      37.029  49.389  -5.341  1.00110.00           H
ATOM    544 HD23 LEU A  67      36.532  51.062  -5.044  1.00110.00           H
ATOM    545  N   MET A  68      32.665  48.867  -2.524  1.00 30.00           N
ATOM    546  CA  MET A  68      31.543  48.008  -2.220  1.00 30.00           C
ATOM    547  C   MET A  68      30.488  48.163  -3.321  1.00 30.00           C
ATOM    548  O   MET A  68      29.850  47.181  -3.723  1.00 30.00           O
ATOM    549  CB  MET A  68      30.923  48.374  -0.875  1.00 30.00           C
ATOM    550  CG  MET A  68      29.925  47.336  -0.392  1.00 30.00           C
ATOM    551  SD  MET A  68      30.731  45.743  -0.151  1.00 30.00           S
ATOM    552  CE  MET A  68      30.553  45.552   1.586  1.00 30.00           C
ATOM    553  H   MET A  68      33.031  49.480  -1.797  1.00110.00           H
ATOM    554  HA  MET A  68      31.916  46.984  -2.233  1.00110.00           H
ATOM    555  HB2 MET A  68      31.703  48.488  -0.122  1.00110.00           H
ATOM    556  HB3 MET A  68      30.401  49.323  -0.925  1.00110.00           H
ATOM    557  HG2 MET A  68      29.470  47.668   0.542  1.00110.00           H
ATOM    558  HG3 MET A  68      29.102  47.211  -1.096  1.00110.00           H
ATOM    559  HE1 MET A  68      31.177  44.734   1.945  1.00110.00           H
ATOM    560  HE2 MET A  68      30.812  46.461   2.126  1.00110.00           H
ATOM    561  HE3 MET A  68      29.516  45.314   1.826  1.00110.00           H
ATOM    562  N   MET A  69      30.287  49.390  -3.808  1.00 30.00           N
ATOM    563  CA  MET A  69      29.341  49.562  -4.914  1.00 30.00           C
ATOM    564  C   MET A  69      29.769  48.702  -6.092  1.00 30.00           C
ATOM    565  O   MET A  69      29.088  47.751  -6.475  1.00 30.00           O
ATOM    566  CB  MET A  69      29.262  51.036  -5.316  1.00 30.00           C
ATOM    567  CG  MET A  69      28.288  51.813  -4.458  1.00 30.00           C
ATOM    568  SD  MET A  69      26.692  50.967  -4.436  1.00 30.00           S
ATOM    569  CE  MET A  69      26.868  49.973  -2.920  1.00 30.00           C
ATOM    570  H   MET A  69      30.875  50.157  -3.516  1.00110.00           H
ATOM    571  HA  MET A  69      28.390  49.093  -4.711  1.00110.00           H
ATOM    572  HB2 MET A  69      30.153  51.613  -5.472  1.00110.00           H
ATOM    573  HB3 MET A  69      28.817  51.054  -6.313  1.00110.00           H
ATOM    574  HG2 MET A  69      28.665  51.935  -3.442  1.00110.00           H
ATOM    575  HG3 MET A  69      28.152  52.814  -4.863  1.00110.00           H
ATOM    576  HE1 MET A  69      25.981  49.351  -2.798  1.00110.00           H
ATOM    577  HE2 MET A  69      27.734  49.326  -2.826  1.00110.00           H
ATOM    578  HE3 MET A  69      26.904  50.649  -2.066  1.00110.00           H
ATOM    579  N   LEU A  70      30.915  49.033  -6.664  1.00 30.00           N
ATOM    580  CA  LEU A  70      31.418  48.267  -7.794  1.00 30.00           C
ATOM    581  C   LEU A  70      31.151  46.778  -7.665  1.00 30.00           C
ATOM    582  O   LEU A  70      30.478  46.187  -8.511  1.00 30.00           O
ATOM    583  CB  LEU A  70      32.915  48.503  -7.983  1.00 30.00           C
ATOM    584  CG  LEU A  70      33.545  47.684  -9.114  1.00 30.00           C
ATOM    585  CD1 LEU A  70      32.768  47.906 -10.401  1.00 30.00           C
ATOM    586  CD2 LEU A  70      34.995  48.077  -9.292  1.00 30.00           C
ATOM    587  H   LEU A  70      31.496  49.726  -6.203  1.00110.00           H
ATOM    588  HA  LEU A  70      30.941  48.511  -8.683  1.00110.00           H
ATOM    589  HB2 LEU A  70      33.072  49.565  -8.177  1.00110.00           H
ATOM    590  HB3 LEU A  70      33.458  48.293  -7.063  1.00110.00           H
ATOM    591  HG  LEU A  70      33.534  46.619  -8.877  1.00110.00           H
ATOM    592 HD11 LEU A  70      33.300  47.462 -11.243  1.00110.00           H
ATOM    593 HD12 LEU A  70      31.788  47.431 -10.405  1.00110.00           H
ATOM    594 HD13 LEU A  70      32.647  48.966 -10.627  1.00110.00           H
ATOM    595 HD21 LEU A  70      35.468  47.493 -10.082  1.00110.00           H
ATOM    596 HD22 LEU A  70      35.099  49.131  -9.552  1.00110.00           H
ATOM    597 HD23 LEU A  70      35.565  47.904  -8.378  1.00110.00           H
ATOM    598  N   VAL A  71      31.693  46.157  -6.625  1.00 30.00           N
ATOM    599  CA  VAL A  71      31.469  44.734  -6.451  1.00 30.00           C
ATOM    600  C   VAL A  71      29.984  44.397  -6.552  1.00 30.00           C
ATOM    601  O   VAL A  71      29.630  43.403  -7.179  1.00 30.00           O
ATOM    602  CB  VAL A  71      31.984  44.240  -5.131  1.00 30.00           C
ATOM    603  CG1 VAL A  71      31.882  42.701  -4.992  1.00110.00           C
ATOM    604  CG2 VAL A  71      33.450  44.659  -4.881  1.00110.00           C
ATOM    605  H   VAL A  71      32.162  46.701  -5.907  1.00110.00           H
ATOM    606  HA  VAL A  71      31.992  44.219  -7.260  1.00110.00           H
ATOM    607  HB  VAL A  71      31.396  44.688  -4.326  1.00110.00           H
ATOM    608 HG11 VAL A  71      32.766  42.270  -4.527  1.00110.00           H
ATOM    609 HG12 VAL A  71      31.020  42.419  -4.387  1.00110.00           H
ATOM    610 HG13 VAL A  71      31.782  42.202  -5.958  1.00110.00           H
ATOM    611 HG21 VAL A  71      33.804  44.288  -3.918  1.00110.00           H
ATOM    612 HG22 VAL A  71      34.113  44.268  -5.653  1.00110.00           H
ATOM    613 HG23 VAL A  71      33.577  45.738  -4.854  1.00110.00           H
ATOM    614  N   PHE A  72      29.107  45.189  -5.936  1.00 30.00           N
ATOM    615  CA  PHE A  72      27.685  44.891  -6.071  1.00 30.00           C
ATOM    616  C   PHE A  72      27.385  44.789  -7.568  1.00 30.00           C
ATOM    617  O   PHE A  72      26.571  43.977  -7.993  1.00 30.00           O
ATOM    618  CB  PHE A  72      26.835  45.994  -5.447  1.00 30.00           C
ATOM    619  CG  PHE A  72      25.387  45.934  -5.846  1.00 30.00           C
ATOM    620  CD1 PHE A  72      24.857  46.869  -6.730  1.00 30.00           C
ATOM    621  CD2 PHE A  72      24.561  44.921  -5.370  1.00 30.00           C
ATOM    622  CE1 PHE A  72      23.525  46.798  -7.137  1.00 30.00           C
ATOM    623  CE2 PHE A  72      23.224  44.839  -5.772  1.00 30.00           C
ATOM    624  CZ  PHE A  72      22.707  45.780  -6.658  1.00 30.00           C
ATOM    625  H   PHE A  72      29.397  46.062  -5.503  1.00110.00           H
ATOM    626  HA  PHE A  72      27.231  43.996  -5.727  1.00110.00           H
ATOM    627  HB2 PHE A  72      26.892  45.908  -4.362  1.00110.00           H
ATOM    628  HB3 PHE A  72      27.149  47.002  -5.659  1.00110.00           H
ATOM    629  HD1 PHE A  72      25.474  47.679  -7.094  1.00110.00           H
ATOM    630  HD2 PHE A  72      24.953  44.163  -4.706  1.00110.00           H
ATOM    631  HE1 PHE A  72      23.129  47.615  -7.706  1.00110.00           H
ATOM    632  HE2 PHE A  72      22.597  44.034  -5.486  1.00110.00           H
ATOM    633  HZ  PHE A  72      21.672  45.726  -6.963  1.00110.00           H
ATOM    634  N   GLY A  73      28.062  45.612  -8.363  1.00 30.00           N
ATOM    635  CA  GLY A  73      27.886  45.575  -9.808  1.00 30.00           C
ATOM    636  C   GLY A  73      28.312  44.267 -10.465  1.00 30.00           C
ATOM    637  O   GLY A  73      27.480  43.581 -11.035  1.00 30.00           O
ATOM    638  H   GLY A  73      28.818  46.163  -7.967  1.00110.00           H
ATOM    639  HA2 GLY A  73      26.857  45.852  -9.809  1.00110.00           H
ATOM    640  HA3 GLY A  73      28.661  46.119 -10.319  1.00110.00           H
ATOM    641  N   GLU A  74      29.591  43.907 -10.398  1.00 30.00           N
ATOM    642  CA  GLU A  74      30.049  42.645 -10.997  1.00 30.00           C
ATOM    643  C   GLU A  74      29.249  41.396 -10.549  1.00 30.00           C
ATOM    644  O   GLU A  74      29.016  40.450 -11.327  1.00 30.00           O
ATOM    645  CB  GLU A  74      31.510  42.446 -10.721  1.00 30.00           C
ATOM    646  CG  GLU A  74      32.417  43.696 -10.852  1.00110.00           C
ATOM    647  CD  GLU A  74      32.363  44.340 -12.237  1.00110.00           C
ATOM    648  OE1 GLU A  74      32.947  43.745 -13.166  1.00110.00           O
ATOM    649  OE2 GLU A  74      31.735  45.415 -12.345  1.00110.00           O1-
ATOM    650  H   GLU A  74      30.238  44.486  -9.879  1.00110.00           H
ATOM    651  HA  GLU A  74      29.915  42.740 -12.076  1.00110.00           H
ATOM    652  HB2 GLU A  74      31.636  42.065  -9.706  1.00110.00           H
ATOM    653  HB3 GLU A  74      31.888  41.656 -11.373  1.00110.00           H
ATOM    654  HG2 GLU A  74      32.169  44.443 -10.096  1.00110.00           H
ATOM    655  HG3 GLU A  74      33.451  43.413 -10.652  1.00110.00           H
ATOM    656  N   MET A  75      28.823  41.376  -9.296  1.00 30.00           N
ATOM    657  CA  MET A  75      28.037  40.238  -8.860  1.00 30.00           C
ATOM    658  C   MET A  75      26.738  40.317  -9.656  1.00 30.00           C
ATOM    659  O   MET A  75      26.230  39.313 -10.176  1.00 30.00           O
ATOM    660  CB  MET A  75      27.748  40.308  -7.356  1.00 30.00           C
ATOM    661  CG  MET A  75      26.921  41.501  -6.906  1.00 30.00           C
ATOM    662  SD  MET A  75      26.526  41.435  -5.144  1.00 30.00           S
ATOM    663  CE  MET A  75      28.011  42.177  -4.445  1.00 30.00           C
ATOM    664  H   MET A  75      29.000  42.156  -8.672  1.00110.00           H
ATOM    665  HA  MET A  75      28.547  39.307  -9.094  1.00110.00           H
ATOM    666  HB2 MET A  75      27.200  39.392  -7.156  1.00110.00           H
ATOM    667  HB3 MET A  75      28.678  40.241  -6.792  1.00110.00           H
ATOM    668  HG2 MET A  75      27.613  42.294  -7.023  1.00110.00           H
ATOM    669  HG3 MET A  75      25.966  41.650  -7.402  1.00110.00           H
ATOM    670  HE1 MET A  75      27.903  42.004  -3.376  1.00110.00           H
ATOM    671  HE2 MET A  75      28.862  41.567  -4.744  1.00110.00           H
ATOM    672  HE3 MET A  75      28.338  43.198  -4.442  1.00110.00           H
ATOM    673  N   THR A  76      26.218  41.531  -9.778  1.00 30.00           N
ATOM    674  CA  THR A  76      24.978  41.732 -10.508  1.00 30.00           C
ATOM    675  C   THR A  76      25.112  41.400 -11.980  1.00 30.00           C
ATOM    676  O   THR A  76      24.173  40.915 -12.595  1.00 30.00           O
ATOM    677  CB  THR A  76      24.476  43.186 -10.389  1.00 30.00           C
ATOM    678  OG1 THR A  76      24.338  43.540  -9.007  1.00 30.00           O
ATOM    679  CG2 THR A  76      23.127  43.332 -11.075  1.00 30.00           C
ATOM    680  H   THR A  76      26.630  42.342  -9.334  1.00110.00           H
ATOM    681  HA  THR A  76      24.222  41.078 -10.071  1.00110.00           H
ATOM    682  HB  THR A  76      25.161  43.891 -10.830  1.00110.00           H
ATOM    683  HG1 THR A  76      25.188  43.711  -8.602  1.00110.00           H
ATOM    684 HG21 THR A  76      22.705  44.316 -10.872  1.00110.00           H
ATOM    685 HG22 THR A  76      23.188  43.260 -12.162  1.00110.00           H
ATOM    686 HG23 THR A  76      22.409  42.593 -10.719  1.00110.00           H
ATOM    687  N   ASP A  77      26.263  41.673 -12.574  1.00 30.00           N
ATOM    688  CA  ASP A  77      26.393  41.350 -13.983  1.00 30.00           C
ATOM    689  C   ASP A  77      26.331  39.842 -14.190  1.00 30.00           C
ATOM    690  O   ASP A  77      25.505  39.360 -14.982  1.00 30.00           O
ATOM    691  CB  ASP A  77      27.687  41.914 -14.569  1.00 30.00           C
ATOM    692  CG  ASP A  77      27.430  43.087 -15.497  1.00 30.00           C
ATOM    693  OD1 ASP A  77      26.480  43.004 -16.304  1.00 30.00           O
ATOM    694  OD2 ASP A  77      28.172  44.087 -15.429  1.00 30.00           O1-
ATOM    695  H   ASP A  77      26.947  42.241 -12.081  1.00110.00           H
ATOM    696  HA  ASP A  77      25.522  41.764 -14.498  1.00110.00           H
ATOM    697  HB2 ASP A  77      28.374  42.223 -13.782  1.00110.00           H
ATOM    698  HB3 ASP A  77      28.226  41.173 -15.161  1.00110.00           H
ATOM    699  N   ILE A  78      27.177  39.091 -13.479  1.00 30.00           N
ATOM    700  CA  ILE A  78      27.151  37.629 -13.629  1.00 30.00           C
ATOM    701  C   ILE A  78      25.706  37.133 -13.461  1.00 30.00           C
ATOM    702  O   ILE A  78      25.276  36.137 -14.084  1.00 30.00           O
ATOM    703  CB  ILE A  78      28.037  36.978 -12.609  1.00 30.00           C
ATOM    704  CG1 ILE A  78      29.535  37.311 -12.827  1.00110.00           C
ATOM    705  CG2 ILE A  78      27.854  35.477 -12.402  1.00110.00           C
ATOM    706  CD1 ILE A  78      30.200  36.607 -14.021  1.00110.00           C
ATOM    707  H   ILE A  78      27.788  39.526 -12.793  1.00110.00           H
ATOM    708  HA  ILE A  78      27.474  37.364 -14.637  1.00110.00           H
ATOM    709  HB  ILE A  78      27.784  37.424 -11.643  1.00110.00           H
ATOM    710 HG12 ILE A  78      29.678  38.387 -12.919  1.00110.00           H
ATOM    711 HG13 ILE A  78      30.080  37.031 -11.927  1.00110.00           H
ATOM    712 HG21 ILE A  78      28.648  35.061 -11.783  1.00110.00           H
ATOM    713 HG22 ILE A  78      26.913  35.255 -11.897  1.00110.00           H
ATOM    714 HG23 ILE A  78      27.860  34.970 -13.362  1.00110.00           H
ATOM    715 HD11 ILE A  78      31.253  36.882 -14.084  1.00110.00           H
ATOM    716 HD12 ILE A  78      30.159  35.521 -13.922  1.00110.00           H
ATOM    717 HD13 ILE A  78      29.733  36.879 -14.967  1.00110.00           H
ATOM    718  N   PHE A  79      24.971  37.866 -12.621  1.00 30.00           N
ATOM    719  CA  PHE A  79      23.563  37.606 -12.295  1.00 30.00           C
ATOM    720  C   PHE A  79      22.623  37.806 -13.509  1.00 30.00           C
ATOM    721  O   PHE A  79      21.610  37.108 -13.681  1.00 30.00           O
ATOM    722  CB  PHE A  79      23.154  38.551 -11.175  1.00 30.00           C
ATOM    723  CG  PHE A  79      22.139  37.982 -10.264  1.00 30.00           C
ATOM    724  CD1 PHE A  79      22.416  36.840  -9.531  1.00 30.00           C
ATOM    725  CD2 PHE A  79      20.888  38.562 -10.158  1.00 30.00           C
ATOM    726  CE1 PHE A  79      21.450  36.277  -8.700  1.00 30.00           C
ATOM    727  CE2 PHE A  79      19.919  38.006  -9.331  1.00 30.00           C
ATOM    728  CZ  PHE A  79      20.203  36.859  -8.601  1.00 30.00           C
ATOM    729  H   PHE A  79      25.434  38.624 -12.133  1.00110.00           H
ATOM    730  HA  PHE A  79      23.493  36.565 -11.978  1.00110.00           H
ATOM    731  HB2 PHE A  79      23.985  38.811 -10.536  1.00110.00           H
ATOM    732  HB3 PHE A  79      22.730  39.475 -11.555  1.00110.00           H
ATOM    733  HD1 PHE A  79      23.391  36.377  -9.594  1.00110.00           H
ATOM    734  HD2 PHE A  79      20.644  39.451 -10.723  1.00110.00           H
ATOM    735  HE1 PHE A  79      21.677  35.386  -8.132  1.00110.00           H
ATOM    736  HE2 PHE A  79      18.944  38.465  -9.251  1.00110.00           H
ATOM    737  HZ  PHE A  79      19.449  36.430  -7.955  1.00110.00           H
ATOM    738  N   ALA A  80      22.973  38.776 -14.346  1.00 30.00           N
ATOM    739  CA  ALA A  80      22.203  39.072 -15.541  1.00 30.00           C
ATOM    740  C   ALA A  80      22.441  37.953 -16.552  1.00 30.00           C
ATOM    741  O   ALA A  80      21.487  37.390 -17.091  1.00 30.00           O
ATOM    742  CB  ALA A  80      22.632  40.406 -16.127  1.00 30.00           C
ATOM    743  H   ALA A  80      23.837  39.286 -14.178  1.00110.00           H
ATOM    744  HA  ALA A  80      21.138  39.117 -15.299  1.00110.00           H
ATOM    745  HB1 ALA A  80      22.026  40.655 -16.999  1.00110.00           H
ATOM    746  HB2 ALA A  80      22.500  41.210 -15.402  1.00110.00           H
ATOM    747  HB3 ALA A  80      23.676  40.419 -16.441  1.00110.00           H
ATOM    748  N   ASN A  81      23.714  37.626 -16.793  1.00 30.00           N
ATOM    749  CA  ASN A  81      24.074  36.565 -17.748  1.00 30.00           C
ATOM    750  C   ASN A  81      23.345  35.256 -17.438  1.00 30.00           C
ATOM    751  O   ASN A  81      22.820  34.585 -18.342  1.00 30.00           O
ATOM    752  CB  ASN A  81      25.555  36.330 -17.734  1.00 30.00           C
ATOM    753  CG  ASN A  81      26.051  35.387 -18.836  1.00110.00           C
ATOM    754  OD1 ASN A  81      25.936  35.693 -20.017  1.00110.00           O
ATOM    755  ND2 ASN A  81      26.592  34.232 -18.466  1.00110.00           N
ATOM    756  H   ASN A  81      24.434  38.119 -16.273  1.00110.00           H
ATOM    757  HA  ASN A  81      23.771  36.897 -18.744  1.00110.00           H
ATOM    758  HB2 ASN A  81      26.070  37.280 -17.882  1.00110.00           H
ATOM    759  HB3 ASN A  81      25.882  35.968 -16.758  1.00110.00           H
ATOM    760 HD21 ASN A  81      26.911  33.589 -19.174  1.00110.00           H
ATOM    761 HD22 ASN A  81      26.680  33.988 -17.490  1.00110.00           H
ATOM    762  N   ALA A  82      23.315  34.896 -16.156  1.00 30.00           N
ATOM    763  CA  ALA A  82      22.624  33.678 -15.740  1.00 30.00           C
ATOM    764  C   ALA A  82      21.120  33.818 -15.956  1.00 30.00           C
ATOM    765  O   ALA A  82      20.439  32.851 -16.282  1.00 30.00           O
ATOM    766  CB  ALA A  82      22.863  33.377 -14.290  1.00 30.00           C
ATOM    767  H   ALA A  82      23.785  35.464 -15.459  1.00110.00           H
ATOM    768  HA  ALA A  82      22.984  32.840 -16.342  1.00110.00           H
ATOM    769  HB1 ALA A  82      22.537  32.359 -14.143  1.00110.00           H
ATOM    770  HB2 ALA A  82      23.926  33.400 -14.047  1.00110.00           H
ATOM    771  HB3 ALA A  82      22.338  34.047 -13.606  1.00110.00           H
ATOM    772  N   GLY A  83      20.603  35.026 -15.763  1.00 30.00           N
ATOM    773  CA  GLY A  83      19.177  35.231 -15.958  1.00 30.00           C
ATOM    774  C   GLY A  83      18.822  35.362 -17.427  1.00 30.00           C
ATOM    775  O   GLY A  83      17.681  35.149 -17.857  1.00 30.00           O
ATOM    776  H   GLY A  83      21.181  35.796 -15.450  1.00110.00           H
ATOM    777  HA2 GLY A  83      18.676  34.507 -15.367  1.00110.00           H
ATOM    778  HA3 GLY A  83      18.925  36.184 -15.492  1.00110.00           H
ATOM    779  N   ASN A  84      19.827  35.730 -18.204  1.00 30.00           N
ATOM    780  CA  ASN A  84      19.647  35.896 -19.630  1.00 30.00           C
ATOM    781  C   ASN A  84      19.481  34.509 -20.253  1.00 30.00           C
ATOM    782  O   ASN A  84      18.526  34.265 -20.997  1.00 30.00           O
ATOM    783  CB  ASN A  84      20.866  36.596 -20.237  1.00 30.00           C
ATOM    784  CG  ASN A  84      20.497  37.550 -21.359  1.00 30.00           C
ATOM    785  OD1 ASN A  84      21.368  38.080 -22.049  1.00 30.00           O
ATOM    786  ND2 ASN A  84      19.201  37.780 -21.540  1.00 30.00           N
ATOM    787  H   ASN A  84      20.686  36.047 -17.756  1.00110.00           H
ATOM    788  HA  ASN A  84      18.706  36.437 -19.710  1.00110.00           H
ATOM    789  HB2 ASN A  84      21.366  37.221 -19.503  1.00110.00           H
ATOM    790  HB3 ASN A  84      21.628  35.900 -20.592  1.00110.00           H
ATOM    791 HD21 ASN A  84      18.926  38.410 -22.280  1.00110.00           H
ATOM    792 HD22 ASN A  84      18.490  37.325 -20.992  1.00110.00           H
ATOM    793  N   LEU A  85      20.432  33.606 -19.985  1.00110.00           N
ATOM    794  CA  LEU A  85      20.439  32.255 -20.525  1.00110.00           C
ATOM    795  C   LEU A  85      20.074  31.296 -19.399  1.00110.00           C
ATOM    796  O   LEU A  85      20.913  30.936 -18.580  1.00110.00           O
ATOM    797  CB  LEU A  85      21.811  31.879 -21.121  1.00110.00           C
ATOM    798  CG  LEU A  85      22.366  32.838 -22.193  1.00110.00           C
ATOM    799  CD1 LEU A  85      23.733  32.335 -22.675  1.00110.00           C
ATOM    800  CD2 LEU A  85      21.412  33.035 -23.385  1.00110.00           C
ATOM    801  H   LEU A  85      21.149  33.834 -19.301  1.00110.00           H
ATOM    802  HA  LEU A  85      19.717  32.156 -21.333  1.00110.00           H
ATOM    803  HB2 LEU A  85      22.544  31.790 -20.317  1.00110.00           H
ATOM    804  HB3 LEU A  85      21.727  30.877 -21.548  1.00110.00           H
ATOM    805  HG  LEU A  85      22.525  33.811 -21.727  1.00110.00           H
ATOM    806 HD11 LEU A  85      24.187  33.033 -23.378  1.00110.00           H
ATOM    807 HD12 LEU A  85      24.423  32.218 -21.838  1.00110.00           H
ATOM    808 HD13 LEU A  85      23.646  31.367 -23.171  1.00110.00           H
ATOM    809 HD21 LEU A  85      21.864  33.674 -24.144  1.00110.00           H
ATOM    810 HD22 LEU A  85      21.159  32.086 -23.861  1.00110.00           H
ATOM    811 HD23 LEU A  85      20.484  33.519 -23.081  1.00110.00           H
ATOM    812  N   GLU A  86      18.801  30.908 -19.410  1.00110.00           N
ATOM    813  CA  GLU A  86      18.162  29.923 -18.573  1.00110.00           C
ATOM    814  C   GLU A  86      17.714  30.442 -17.185  1.00110.00           C
ATOM    815  O   GLU A  86      18.218  29.983 -16.171  1.00110.00           O
ATOM    816  CB  GLU A  86      18.912  28.593 -18.575  1.00110.00           C
ATOM    817  CG  GLU A  86      19.253  27.971 -19.959  1.00110.00           C
ATOM    818  CD  GLU A  86      20.729  27.628 -20.199  1.00110.00           C
ATOM    819  OE1 GLU A  86      21.610  28.377 -19.732  1.00110.00           O
ATOM    820  OE2 GLU A  86      20.957  26.605 -20.878  1.00110.00           O1-
ATOM    821  H   GLU A  86      18.175  31.491 -19.954  1.00110.00           H
ATOM    822  HA  GLU A  86      17.244  29.690 -19.100  1.00110.00           H
ATOM    823  HB2 GLU A  86      19.793  28.667 -17.934  1.00110.00           H
ATOM    824  HB3 GLU A  86      18.208  27.942 -18.077  1.00110.00           H
ATOM    825  HG2 GLU A  86      18.682  27.048 -20.068  1.00110.00           H
ATOM    826  HG3 GLU A  86      18.946  28.621 -20.774  1.00110.00           H
ATOM    827  N   ASP A  87      16.730  31.355 -17.134  1.00110.00           N
ATOM    828  CA  ASP A  87      16.036  31.948 -15.977  1.00110.00           C
ATOM    829  C   ASP A  87      14.546  32.320 -16.291  1.00110.00           C
ATOM    830  O   ASP A  87      13.991  31.844 -17.278  1.00110.00           O
ATOM    831  CB  ASP A  87      16.839  33.062 -15.338  1.00110.00           C
ATOM    832  CG  ASP A  87      16.425  33.538 -13.935  1.00110.00           C
ATOM    833  OD1 ASP A  87      15.771  32.758 -13.216  1.00110.00           O
ATOM    834  OD2 ASP A  87      16.714  34.714 -13.624  1.00110.00           O1-
ATOM    835  H   ASP A  87      16.441  31.739 -18.026  1.00110.00           H
ATOM    836  HA  ASP A  87      16.088  31.168 -15.256  1.00110.00           H
ATOM    837  HB2 ASP A  87      17.852  32.662 -15.277  1.00110.00           H
ATOM    838  HB3 ASP A  87      16.772  33.923 -15.990  1.00110.00           H
ATOM    839  N   LEU A  88      13.880  33.142 -15.476  1.00110.00           N
ATOM    840  CA  LEU A  88      12.546  33.678 -15.732  1.00110.00           C
ATOM    841  C   LEU A  88      12.638  34.673 -16.907  1.00110.00           C
ATOM    842  O   LEU A  88      13.286  35.710 -16.769  1.00110.00           O
ATOM    843  CB  LEU A  88      12.028  34.416 -14.468  1.00110.00           C
ATOM    844  CG  LEU A  88      11.477  33.561 -13.302  1.00110.00           C
ATOM    845  CD1 LEU A  88      10.192  32.803 -13.667  1.00110.00           C
ATOM    846  CD2 LEU A  88      12.519  32.639 -12.655  1.00110.00           C
ATOM    847  H   LEU A  88      14.356  33.429 -14.627  1.00110.00           H
ATOM    848  HA  LEU A  88      11.857  32.868 -15.974  1.00110.00           H
ATOM    849  HB2 LEU A  88      12.825  35.044 -14.073  1.00110.00           H
ATOM    850  HB3 LEU A  88      11.235  35.105 -14.767  1.00110.00           H
ATOM    851  HG  LEU A  88      11.195  34.275 -12.525  1.00110.00           H
ATOM    852 HD11 LEU A  88       9.750  32.346 -12.781  1.00110.00           H
ATOM    853 HD12 LEU A  88       9.443  33.473 -14.091  1.00110.00           H
ATOM    854 HD13 LEU A  88      10.377  32.006 -14.387  1.00110.00           H
ATOM    855 HD21 LEU A  88      12.121  32.167 -11.756  1.00110.00           H
ATOM    856 HD22 LEU A  88      12.839  31.842 -13.326  1.00110.00           H
ATOM    857 HD23 LEU A  88      13.401  33.201 -12.349  1.00110.00           H
ATOM    858  N   MET A  89      11.996  34.343 -18.040  1.00110.00           N
ATOM    859  CA  MET A  89      11.862  35.162 -19.263  1.00110.00           C
ATOM    860  C   MET A  89      13.168  35.230 -20.065  1.00110.00           C
ATOM    861  O   MET A  89      13.585  36.274 -20.562  1.00110.00           O
ATOM    862  CB  MET A  89      11.234  36.541 -19.003  1.00110.00           C
ATOM    863  CG  MET A  89       9.854  36.438 -18.340  1.00110.00           C
ATOM    864  SD  MET A  89       9.077  38.017 -17.938  1.00110.00           S
ATOM    865  CE  MET A  89      10.284  38.651 -16.743  1.00110.00           C
ATOM    866  H   MET A  89      11.535  33.446 -18.047  1.00110.00           H
ATOM    867  HA  MET A  89      11.156  34.631 -19.903  1.00110.00           H
ATOM    868  HB2 MET A  89      11.920  37.146 -18.413  1.00110.00           H
ATOM    869  HB3 MET A  89      11.124  37.065 -19.954  1.00110.00           H
ATOM    870  HG2 MET A  89       9.179  35.890 -18.998  1.00110.00           H
ATOM    871  HG3 MET A  89       9.914  35.866 -17.415  1.00110.00           H
ATOM    872  HE1 MET A  89       9.918  39.563 -16.273  1.00110.00           H
ATOM    873  HE2 MET A  89      10.454  37.903 -15.973  1.00110.00           H
ATOM    874  HE3 MET A  89      11.238  38.879 -17.218  1.00110.00           H
ATOM    875  N   SER A  90      13.834  34.088 -20.116  1.00110.00           N
ATOM    876  CA  SER A  90      15.215  33.909 -20.506  1.00110.00           C
ATOM    877  C   SER A  90      15.309  32.996 -21.737  1.00110.00           C
ATOM    878  O   SER A  90      14.282  32.779 -22.386  1.00110.00           O
ATOM    879  CB  SER A  90      15.735  33.234 -19.264  1.00110.00           C
ATOM    880  OG  SER A  90      17.073  32.974 -19.237  1.00110.00           O
ATOM    881  H   SER A  90      13.413  33.293 -19.655  1.00110.00           H
ATOM    882  HA  SER A  90      15.738  34.852 -20.672  1.00110.00           H
ATOM    883  HB2 SER A  90      15.529  33.851 -18.388  1.00110.00           H
ATOM    884  HB3 SER A  90      15.250  32.271 -19.183  1.00110.00           H
ATOM    885  HG  SER A  90      17.494  33.776 -19.579  1.00110.00           H
ATOM    886  N   ASN A  91      16.495  32.422 -22.066  1.00 30.00           N
ATOM    887  CA  ASN A  91      16.573  31.599 -23.267  1.00 30.00           C
ATOM    888  C   ASN A  91      15.936  30.248 -22.939  1.00 30.00           C
ATOM    889  O   ASN A  91      14.928  29.867 -23.542  1.00 30.00           O
ATOM    890  CB  ASN A  91      18.031  31.375 -23.673  1.00 30.00           C
ATOM    891  CG  ASN A  91      18.166  30.465 -24.881  1.00 30.00           C
ATOM    892  OD1 ASN A  91      19.168  29.768 -25.035  1.00 30.00           O
ATOM    893  ND2 ASN A  91      17.160  30.477 -25.750  1.00 30.00           N
ATOM    894  H   ASN A  91      17.322  32.757 -21.579  1.00110.00           H
ATOM    895  HA  ASN A  91      16.025  32.084 -24.078  1.00110.00           H
ATOM    896  HB2 ASN A  91      18.497  32.329 -23.917  1.00110.00           H
ATOM    897  HB3 ASN A  91      18.615  30.941 -22.862  1.00110.00           H
ATOM    898 HD21 ASN A  91      17.198  29.859 -26.544  1.00110.00           H
ATOM    899 HD22 ASN A  91      16.295  30.961 -25.564  1.00110.00           H
ATOM    900  N   ILE A  92      16.519  29.549 -21.962  1.00 30.00           N
ATOM    901  CA  ILE A  92      16.045  28.230 -21.534  1.00 30.00           C
ATOM    902  C   ILE A  92      15.427  27.479 -22.732  1.00 30.00           C
ATOM    903  O   ILE A  92      15.994  27.495 -23.829  1.00 30.00           O
ATOM    904  CB  ILE A  92      15.033  28.377 -20.436  1.00 30.00           C
ATOM    905  CG1 ILE A  92      14.660  29.739 -19.786  1.00110.00           C
ATOM    906  CG2 ILE A  92      15.219  27.288 -19.361  1.00110.00           C
ATOM    907  CD1 ILE A  92      13.132  29.898 -19.599  1.00110.00           C
ATOM    908  H   ILE A  92      17.364  29.904 -21.550  1.00110.00           H
ATOM    909  HA  ILE A  92      16.901  27.648 -21.209  1.00110.00           H
ATOM    910  HB  ILE A  92      14.024  28.185 -20.803  1.00110.00           H
ATOM    911 HG12 ILE A  92      15.130  29.852 -18.813  1.00110.00           H
ATOM    912 HG13 ILE A  92      14.958  30.570 -20.404  1.00110.00           H
ATOM    913 HG21 ILE A  92      14.382  27.273 -18.663  1.00110.00           H
ATOM    914 HG22 ILE A  92      15.276  26.293 -19.805  1.00110.00           H
ATOM    915 HG23 ILE A  92      16.128  27.439 -18.781  1.00110.00           H
ATOM    916 HD11 ILE A  92      12.865  30.847 -19.144  1.00110.00           H
ATOM    917 HD12 ILE A  92      12.615  29.876 -20.560  1.00110.00           H
ATOM    918 HD13 ILE A  92      12.714  29.106 -18.978  1.00110.00           H
ATOM    919  N   THR A  93      14.286  26.821 -22.532  1.00 30.00           N
ATOM    920  CA  THR A  93      13.622  26.093 -23.615  1.00 30.00           C
ATOM    921  C   THR A  93      14.587  25.212 -24.442  1.00 30.00           C
ATOM    922  O   THR A  93      14.251  24.752 -25.537  1.00 30.00           O
ATOM    923  CB  THR A  93      12.895  27.069 -24.564  1.00 30.00           C
ATOM    924  OG1 THR A  93      13.853  27.865 -25.271  1.00 30.00           O
ATOM    925  CG2 THR A  93      11.982  27.986 -23.771  1.00 30.00           C
ATOM    926  H   THR A  93      13.834  26.870 -21.636  1.00110.00           H
ATOM    927  HA  THR A  93      12.890  25.426 -23.160  1.00110.00           H
ATOM    928  HB  THR A  93      12.301  26.515 -25.293  1.00110.00           H
ATOM    929  HG1 THR A  93      14.368  28.357 -24.649  1.00110.00           H
ATOM    930 HG21 THR A  93      11.405  28.626 -24.438  1.00110.00           H
ATOM    931 HG22 THR A  93      11.269  27.414 -23.177  1.00110.00           H
ATOM    932 HG23 THR A  93      12.528  28.646 -23.096  1.00110.00           H
ATOM    933  N   ASN A  94      15.784  24.980 -23.909  1.00 30.00           N
ATOM    934  CA  ASN A  94      16.790  24.158 -24.581  1.00 30.00           C
ATOM    935  C   ASN A  94      17.522  23.257 -23.577  1.00 30.00           C
ATOM    936  O   ASN A  94      17.002  22.970 -22.482  1.00 30.00           O
ATOM    937  CB  ASN A  94      17.816  25.033 -25.305  1.00 30.00           C
ATOM    938  CG  ASN A  94      17.240  25.740 -26.512  1.00 30.00           C
ATOM    939  OD1 ASN A  94      16.493  25.155 -27.296  1.00 30.00           O
ATOM    940  ND2 ASN A  94      17.611  27.004 -26.684  1.00 30.00           N
ATOM    941  H   ASN A  94      16.018  25.414 -23.033  1.00110.00           H
ATOM    942  HA  ASN A  94      16.327  23.469 -25.291  1.00110.00           H
ATOM    943  HB2 ASN A  94      18.250  25.755 -24.611  1.00110.00           H
ATOM    944  HB3 ASN A  94      18.644  24.472 -25.736  1.00110.00           H
ATOM    945 HD21 ASN A  94      17.214  27.513 -27.456  1.00110.00           H
ATOM    946 HD22 ASN A  94      18.126  27.493 -25.964  1.00110.00           H
ATOM    947  N   ARG A  95      18.734  22.836 -23.963  1.00 30.00           N
ATOM    948  CA  ARG A  95      19.581  21.957 -23.153  1.00 30.00           C
ATOM    949  C   ARG A  95      19.517  22.225 -21.657  1.00 30.00           C
ATOM    950  O   ARG A  95      20.254  23.045 -21.132  1.00 30.00           O
ATOM    951  CB  ARG A  95      21.005  21.997 -23.623  1.00 30.00           C
ATOM    952  CG  ARG A  95      21.300  21.254 -24.941  1.00110.00           C
ATOM    953  CD  ARG A  95      21.288  19.716 -24.829  1.00110.00           C
ATOM    954  NE  ARG A  95      22.304  19.206 -23.888  1.00110.00           N
ATOM    955  CZ  ARG A  95      23.501  18.679 -24.194  1.00110.00           C
ATOM    956  NH1 ARG A  95      23.934  18.613 -25.458  1.00110.00           N
ATOM    957  NH2 ARG A  95      24.281  18.210 -23.217  1.00110.00           N1+
ATOM    958  H   ARG A  95      19.090  23.154 -24.849  1.00110.00           H
ATOM    959  HA  ARG A  95      19.202  20.945 -23.300  1.00110.00           H
ATOM    960  HB2 ARG A  95      21.318  23.038 -23.721  1.00110.00           H
ATOM    961  HB3 ARG A  95      21.660  21.584 -22.857  1.00110.00           H
ATOM    962  HG2 ARG A  95      20.598  21.570 -25.713  1.00110.00           H
ATOM    963  HG3 ARG A  95      22.284  21.562 -25.299  1.00110.00           H
ATOM    964  HD2 ARG A  95      20.312  19.363 -24.500  1.00110.00           H
ATOM    965  HD3 ARG A  95      21.438  19.274 -25.814  1.00110.00           H
ATOM    966  HE  ARG A  95      22.043  19.216 -22.897  1.00110.00           H
ATOM    967 HH11 ARG A  95      24.833  18.212 -25.682  1.00110.00           H
ATOM    968 HH12 ARG A  95      23.366  18.965 -26.213  1.00110.00           H
ATOM    969 HH21 ARG A  95      25.184  17.806 -23.416  1.00110.00           H
ATOM    970 HH22 ARG A  95      23.982  18.240 -22.236  1.00110.00           H
ATOM    971  N   SER A  96      18.623  21.512 -20.981  1.00 30.00           N
ATOM    972  CA  SER A  96      18.426  21.637 -19.540  1.00 30.00           C
ATOM    973  C   SER A  96      19.719  21.397 -18.729  1.00 30.00           C
ATOM    974  O   SER A  96      20.121  22.235 -17.913  1.00 30.00           O
ATOM    975  CB  SER A  96      17.347  20.646 -19.097  1.00 30.00           C
ATOM    976  OG  SER A  96      17.083  20.751 -17.711  1.00 30.00           O
ATOM    977  H   SER A  96      17.949  20.982 -21.510  1.00110.00           H
ATOM    978  HA  SER A  96      18.082  22.653 -19.336  1.00110.00           H
ATOM    979  HB2 SER A  96      16.419  20.840 -19.638  1.00110.00           H
ATOM    980  HB3 SER A  96      17.637  19.619 -19.325  1.00110.00           H
ATOM    981  HG  SER A  96      17.887  20.566 -17.241  1.00110.00           H
ATOM    982  N   ASP A  97      20.378  20.267 -18.960  1.00 30.00           N
ATOM    983  CA  ASP A  97      21.604  19.947 -18.237  1.00 30.00           C
ATOM    984  C   ASP A  97      22.678  21.052 -18.305  1.00 30.00           C
ATOM    985  O   ASP A  97      23.358  21.302 -17.309  1.00 30.00           O
ATOM    986  CB  ASP A  97      22.173  18.655 -18.744  1.00 30.00           C
ATOM    987  CG  ASP A  97      22.609  18.618 -20.223  1.00110.00           C
ATOM    988  OD1 ASP A  97      21.829  19.054 -21.099  1.00110.00           O
ATOM    989  OD2 ASP A  97      23.741  18.162 -20.483  1.00110.00           O1-
ATOM    990  H   ASP A  97      20.075  19.649 -19.698  1.00110.00           H
ATOM    991  HA  ASP A  97      21.339  19.815 -17.186  1.00110.00           H
ATOM    992  HB2 ASP A  97      23.033  18.380 -18.130  1.00110.00           H
ATOM    993  HB3 ASP A  97      21.448  17.855 -18.596  1.00110.00           H
ATOM    994  N   ILE A  98      22.830  21.713 -19.460  1.00 30.00           N
ATOM    995  CA  ILE A  98      23.836  22.782 -19.609  1.00 30.00           C
ATOM    996  C   ILE A  98      23.415  24.021 -18.839  1.00 30.00           C
ATOM    997  O   ILE A  98      24.181  24.974 -18.719  1.00 30.00           O
ATOM    998  CB  ILE A  98      24.010  23.104 -21.064  1.00 30.00           C
ATOM    999  CG1 ILE A  98      24.356  21.850 -21.917  1.00110.00           C
ATOM   1000  CG2 ILE A  98      25.028  24.219 -21.408  1.00110.00           C
ATOM   1001  CD1 ILE A  98      25.712  21.198 -21.601  1.00110.00           C
ATOM   1002  H   ILE A  98      22.226  21.488 -20.237  1.00110.00           H
ATOM   1003  HA  ILE A  98      24.789  22.445 -19.198  1.00110.00           H
ATOM   1004  HB  ILE A  98      23.045  23.461 -21.433  1.00110.00           H
ATOM   1005 HG12 ILE A  98      23.587  21.086 -21.820  1.00110.00           H
ATOM   1006 HG13 ILE A  98      24.340  22.123 -22.973  1.00110.00           H
ATOM   1007 HG21 ILE A  98      25.239  24.250 -22.477  1.00110.00           H
ATOM   1008 HG22 ILE A  98      24.652  25.210 -21.151  1.00110.00           H
ATOM   1009 HG23 ILE A  98      25.975  24.076 -20.887  1.00110.00           H
ATOM   1010 HD11 ILE A  98      25.903  20.369 -22.282  1.00110.00           H
ATOM   1011 HD12 ILE A  98      26.539  21.900 -21.711  1.00110.00           H
ATOM   1012 HD13 ILE A  98      25.738  20.794 -20.589  1.00110.00           H
ATOM   1013  N   ASN A  99      22.181  24.003 -18.339  1.00 30.00           N
ATOM   1014  CA  ASN A  99      21.644  25.105 -17.554  1.00 30.00           C
ATOM   1015  C   ASN A  99      21.994  24.772 -16.122  1.00 30.00           C
ATOM   1016  O   ASN A  99      22.298  25.652 -15.327  1.00 30.00           O
ATOM   1017  CB  ASN A  99      20.152  25.191 -17.687  1.00 30.00           C
ATOM   1018  CG  ASN A  99      19.297  26.057 -16.796  1.00110.00           C
ATOM   1019  OD1 ASN A  99      18.000  25.755 -16.788  1.00110.00           O
ATOM   1020  ND2 ASN A  99      19.762  26.915 -16.070  1.00110.00           N
ATOM   1021  H   ASN A  99      21.571  23.214 -18.528  1.00110.00           H
ATOM   1022  HA  ASN A  99      22.085  26.066 -17.830  1.00110.00           H
ATOM   1023  HB2 ASN A  99      19.871  25.348 -18.726  1.00110.00           H
ATOM   1024  HB3 ASN A  99      19.705  24.271 -17.387  1.00110.00           H
ATOM   1025 HD21 ASN A  99      19.150  27.472 -15.490  1.00110.00           H
ATOM   1026 HD22 ASN A  99      20.760  27.071 -16.047  1.00110.00           H
ATOM   1027  N   ASP A 100      21.942  23.487 -15.794  1.00 30.00           N
ATOM   1028  CA  ASP A 100      22.281  23.063 -14.440  1.00 30.00           C
ATOM   1029  C   ASP A 100      23.771  23.346 -14.251  1.00 30.00           C
ATOM   1030  O   ASP A 100      24.238  23.678 -13.156  1.00 30.00           O
ATOM   1031  CB  ASP A 100      22.054  21.591 -14.264  1.00 30.00           C
ATOM   1032  CG  ASP A 100      22.230  21.104 -12.823  1.00110.00           C
ATOM   1033  OD1 ASP A 100      21.626  21.729 -11.928  1.00110.00           O
ATOM   1034  OD2 ASP A 100      22.957  20.106 -12.639  1.00110.00           O1-
ATOM   1035  H   ASP A 100      21.635  22.810 -16.481  1.00110.00           H
ATOM   1036  HA  ASP A 100      21.701  23.635 -13.714  1.00110.00           H
ATOM   1037  HB2 ASP A 100      21.035  21.341 -14.560  1.00110.00           H
ATOM   1038  HB3 ASP A 100      22.708  21.002 -14.906  1.00110.00           H
ATOM   1039  N   THR A 101      24.516  23.222 -15.340  1.00 30.00           N
ATOM   1040  CA  THR A 101      25.945  23.448 -15.291  1.00 30.00           C
ATOM   1041  C   THR A 101      26.317  24.930 -15.352  1.00 30.00           C
ATOM   1042  O   THR A 101      27.098  25.411 -14.529  1.00 30.00           O
ATOM   1043  CB  THR A 101      26.630  22.695 -16.393  1.00 30.00           C
ATOM   1044  OG1 THR A 101      26.217  21.334 -16.378  1.00110.00           O
ATOM   1045  CG2 THR A 101      28.167  22.671 -16.301  1.00110.00           C
ATOM   1046  H   THR A 101      24.070  22.888 -16.184  1.00110.00           H
ATOM   1047  HA  THR A 101      26.337  23.055 -14.349  1.00110.00           H
ATOM   1048  HB  THR A 101      26.346  23.111 -17.362  1.00110.00           H
ATOM   1049  HG1 THR A 101      25.311  21.273 -16.668  1.00110.00           H
ATOM   1050 HG21 THR A 101      28.597  22.074 -17.106  1.00110.00           H
ATOM   1051 HG22 THR A 101      28.597  23.670 -16.382  1.00110.00           H
ATOM   1052 HG23 THR A 101      28.502  22.243 -15.356  1.00110.00           H
ATOM   1053  N   GLY A 102      25.766  25.661 -16.318  1.00 30.00           N
ATOM   1054  CA  GLY A 102      26.068  27.093 -16.442  1.00 30.00           C
ATOM   1055  C   GLY A 102      25.705  27.796 -15.139  1.00 30.00           C
ATOM   1056  O   GLY A 102      26.433  28.673 -14.651  1.00 30.00           O
ATOM   1057  H   GLY A 102      25.135  25.254 -17.000  1.00110.00           H
ATOM   1058  HA2 GLY A 102      27.124  27.242 -16.671  1.00110.00           H
ATOM   1059  HA3 GLY A 102      25.489  27.521 -17.261  1.00110.00           H
ATOM   1060  N   PHE A 103      24.574  27.377 -14.579  1.00 30.00           N
ATOM   1061  CA  PHE A 103      24.055  27.943 -13.347  1.00 30.00           C
ATOM   1062  C   PHE A 103      24.829  27.596 -12.083  1.00 30.00           C
ATOM   1063  O   PHE A 103      25.353  28.511 -11.452  1.00 30.00           O
ATOM   1064  CB  PHE A 103      22.600  27.606 -13.204  1.00 30.00           C
ATOM   1065  CG  PHE A 103      21.782  28.943 -13.167  1.00110.00           C
ATOM   1066  CD1 PHE A 103      22.248  30.110 -12.497  1.00110.00           C
ATOM   1067  CD2 PHE A 103      20.456  28.972 -13.655  1.00110.00           C
ATOM   1068  CE1 PHE A 103      21.427  31.246 -12.346  1.00110.00           C
ATOM   1069  CE2 PHE A 103      19.637  30.104 -13.491  1.00110.00           C
ATOM   1070  CZ  PHE A 103      20.120  31.252 -12.853  1.00110.00           C
ATOM   1071  H   PHE A 103      24.005  26.679 -15.048  1.00110.00           H
ATOM   1072  HA  PHE A 103      24.197  29.010 -13.514  1.00110.00           H
ATOM   1073  HB2 PHE A 103      22.212  27.421 -14.175  1.00110.00           H
ATOM   1074  HB3 PHE A 103      22.339  26.763 -12.570  1.00110.00           H
ATOM   1075  HD1 PHE A 103      23.215  30.136 -12.021  1.00110.00           H
ATOM   1076  HD2 PHE A 103      20.031  28.102 -14.115  1.00110.00           H
ATOM   1077  HE1 PHE A 103      21.793  32.111 -11.812  1.00110.00           H
ATOM   1078  HE2 PHE A 103      18.624  30.098 -13.853  1.00110.00           H
ATOM   1079  HZ  PHE A 103      19.481  32.117 -12.740  1.00110.00           H
ATOM   1080  N   PHE A 104      24.933  26.321 -11.691  1.00 30.00           N
ATOM   1081  CA  PHE A 104      25.698  26.048 -10.458  1.00 30.00           C
ATOM   1082  C   PHE A 104      27.084  26.647 -10.666  1.00 30.00           C
ATOM   1083  O   PHE A 104      27.816  26.904  -9.709  1.00 30.00           O
ATOM   1084  CB  PHE A 104      25.804  24.547 -10.147  1.00 30.00           C
ATOM   1085  CG  PHE A 104      25.592  24.207  -8.674  1.00 30.00           C
ATOM   1086  CD1 PHE A 104      25.868  25.140  -7.671  1.00 30.00           C
ATOM   1087  CD2 PHE A 104      25.119  22.951  -8.295  1.00 30.00           C
ATOM   1088  CE1 PHE A 104      25.672  24.823  -6.317  1.00 30.00           C
ATOM   1089  CE2 PHE A 104      24.923  22.630  -6.948  1.00 30.00           C
ATOM   1090  CZ  PHE A 104      25.200  23.567  -5.961  1.00 30.00           C
ATOM   1091  H   PHE A 104      24.561  25.554 -12.242  1.00110.00           H
ATOM   1092  HA  PHE A 104      25.133  26.551  -9.680  1.00110.00           H
ATOM   1093  HB2 PHE A 104      25.043  24.004 -10.706  1.00110.00           H
ATOM   1094  HB3 PHE A 104      26.760  24.130 -10.471  1.00110.00           H
ATOM   1095  HD1 PHE A 104      26.284  26.109  -7.891  1.00110.00           H
ATOM   1096  HD2 PHE A 104      24.898  22.209  -9.050  1.00110.00           H
ATOM   1097  HE1 PHE A 104      25.903  25.552  -5.553  1.00110.00           H
ATOM   1098  HE2 PHE A 104      24.556  21.651  -6.675  1.00110.00           H
ATOM   1099  HZ  PHE A 104      25.052  23.318  -4.920  1.00110.00           H
ATOM   1100  N   MET A 105      27.421  26.885 -11.931  1.00 30.00           N
ATOM   1101  CA  MET A 105      28.693  27.485 -12.291  1.00 30.00           C
ATOM   1102  C   MET A 105      28.774  28.882 -11.680  1.00 30.00           C
ATOM   1103  O   MET A 105      29.473  29.117 -10.680  1.00 30.00           O
ATOM   1104  CB  MET A 105      28.823  27.563 -13.783  1.00 30.00           C
ATOM   1105  CG  MET A 105      30.011  26.726 -14.284  1.00110.00           C
ATOM   1106  SD  MET A 105      30.252  26.762 -16.086  1.00110.00           S
ATOM   1107  CE  MET A 105      30.855  28.460 -16.319  1.00110.00           C
ATOM   1108  H   MET A 105      26.805  26.587 -12.674  1.00110.00           H
ATOM   1109  HA  MET A 105      29.495  26.885 -11.855  1.00110.00           H
ATOM   1110  HB2 MET A 105      28.045  27.276 -14.388  1.00110.00           H
ATOM   1111  HB3 MET A 105      29.046  28.572 -14.127  1.00110.00           H
ATOM   1112  HG2 MET A 105      30.936  27.046 -13.802  1.00110.00           H
ATOM   1113  HG3 MET A 105      29.856  25.684 -14.000  1.00110.00           H
ATOM   1114  HE1 MET A 105      31.123  28.622 -17.363  1.00110.00           H
ATOM   1115  HE2 MET A 105      30.092  29.190 -16.052  1.00110.00           H
ATOM   1116  HE3 MET A 105      31.740  28.641 -15.708  1.00110.00           H
ATOM   1117  N   ASN A 106      28.044  29.813 -12.282  1.00 30.00           N
ATOM   1118  CA  ASN A 106      28.057  31.180 -11.774  1.00 30.00           C
ATOM   1119  C   ASN A 106      27.563  31.262 -10.331  1.00 30.00           C
ATOM   1120  O   ASN A 106      27.895  32.191  -9.603  1.00 30.00           O
ATOM   1121  CB  ASN A 106      27.235  32.080 -12.648  1.00 30.00           C
ATOM   1122  CG  ASN A 106      27.768  32.186 -14.084  1.00110.00           C
ATOM   1123  OD1 ASN A 106      28.739  32.882 -14.352  1.00110.00           O
ATOM   1124  ND2 ASN A 106      27.169  31.476 -15.034  1.00110.00           N
ATOM   1125  H   ASN A 106      27.451  29.545 -13.059  1.00110.00           H
ATOM   1126  HA  ASN A 106      29.075  31.539 -11.851  1.00110.00           H
ATOM   1127  HB2 ASN A 106      26.199  31.738 -12.672  1.00110.00           H
ATOM   1128  HB3 ASN A 106      27.197  33.067 -12.206  1.00110.00           H
ATOM   1129 HD21 ASN A 106      27.537  31.519 -15.970  1.00110.00           H
ATOM   1130 HD22 ASN A 106      26.456  30.790 -14.813  1.00110.00           H
ATOM   1131  N   LEU A 107      26.769  30.285  -9.915  1.00 30.00           N
ATOM   1132  CA  LEU A 107      26.254  30.280  -8.554  1.00 30.00           C
ATOM   1133  C   LEU A 107      27.409  30.155  -7.583  1.00 30.00           C
ATOM   1134  O   LEU A 107      27.821  31.130  -6.954  1.00 30.00           O
ATOM   1135  CB  LEU A 107      25.265  29.124  -8.351  1.00 30.00           C
ATOM   1136  CG  LEU A 107      24.826  28.767  -6.923  1.00 30.00           C
ATOM   1137  CD1 LEU A 107      24.425  30.022  -6.156  1.00 30.00           C
ATOM   1138  CD2 LEU A 107      23.673  27.767  -6.982  1.00 30.00           C
ATOM   1139  H   LEU A 107      26.478  29.558 -10.564  1.00110.00           H
ATOM   1140  HA  LEU A 107      25.740  31.225  -8.365  1.00110.00           H
ATOM   1141  HB2 LEU A 107      24.525  29.207  -9.099  1.00110.00           H
ATOM   1142  HB3 LEU A 107      25.790  28.239  -8.683  1.00110.00           H
ATOM   1143  HG  LEU A 107      25.638  28.293  -6.370  1.00110.00           H
ATOM   1144 HD11 LEU A 107      24.008  29.765  -5.182  1.00110.00           H
ATOM   1145 HD12 LEU A 107      25.303  30.627  -5.945  1.00110.00           H
ATOM   1146 HD13 LEU A 107      23.727  30.696  -6.641  1.00110.00           H
ATOM   1147 HD21 LEU A 107      23.156  27.683  -6.027  1.00110.00           H
ATOM   1148 HD22 LEU A 107      22.965  27.930  -7.775  1.00110.00           H
ATOM   1149 HD23 LEU A 107      24.041  26.776  -7.207  1.00110.00           H
ATOM   1150  N   GLU A 108      27.937  28.948  -7.465  1.00 30.00           N
ATOM   1151  CA  GLU A 108      29.034  28.736  -6.555  1.00 30.00           C
ATOM   1152  C   GLU A 108      30.124  29.740  -6.864  1.00 30.00           C
ATOM   1153  O   GLU A 108      30.711  30.287  -5.943  1.00 30.00           O
ATOM   1154  CB  GLU A 108      29.574  27.318  -6.708  1.00 30.00           C
ATOM   1155  CG  GLU A 108      30.103  27.017  -8.095  1.00 30.00           C
ATOM   1156  CD  GLU A 108      30.260  25.536  -8.342  1.00 30.00           C
ATOM   1157  OE1 GLU A 108      31.092  24.897  -7.664  1.00 30.00           O
ATOM   1158  OE2 GLU A 108      29.540  25.014  -9.218  1.00 30.00           O1-
ATOM   1159  H   GLU A 108      27.711  28.222  -8.137  1.00110.00           H
ATOM   1160  HA  GLU A 108      28.681  28.875  -5.532  1.00110.00           H
ATOM   1161  HB2 GLU A 108      30.357  27.140  -5.968  1.00110.00           H
ATOM   1162  HB3 GLU A 108      28.773  26.619  -6.461  1.00110.00           H
ATOM   1163  HG2 GLU A 108      29.718  27.590  -8.908  1.00110.00           H
ATOM   1164  HG3 GLU A 108      31.135  27.369  -8.100  1.00110.00           H
ATOM   1165  N   GLU A 109      30.380  29.998  -8.149  1.00 30.00           N
ATOM   1166  CA  GLU A 109      31.425  30.948  -8.542  1.00 30.00           C
ATOM   1167  C   GLU A 109      31.312  32.360  -7.922  1.00 30.00           C
ATOM   1168  O   GLU A 109      32.201  32.804  -7.183  1.00 30.00           O
ATOM   1169  CB  GLU A 109      31.479  31.056 -10.069  1.00 30.00           C
ATOM   1170  CG  GLU A 109      32.384  32.159 -10.596  1.00 30.00           C
ATOM   1171  CD  GLU A 109      31.609  33.401 -10.978  1.00 30.00           C
ATOM   1172  OE1 GLU A 109      32.245  34.427 -11.302  1.00 30.00           O
ATOM   1173  OE2 GLU A 109      30.361  33.348 -10.963  1.00 30.00           O1-
ATOM   1174  H   GLU A 109      29.855  29.526  -8.881  1.00110.00           H
ATOM   1175  HA  GLU A 109      32.378  30.537  -8.202  1.00110.00           H
ATOM   1176  HB2 GLU A 109      31.840  30.106 -10.464  1.00110.00           H
ATOM   1177  HB3 GLU A 109      30.474  31.152 -10.424  1.00110.00           H
ATOM   1178  HG2 GLU A 109      33.202  32.400  -9.916  1.00110.00           H
ATOM   1179  HG3 GLU A 109      32.858  31.809 -11.513  1.00110.00           H
ATOM   1180  N   ASP A 110      30.242  33.090  -8.202  1.00 30.00           N
ATOM   1181  CA  ASP A 110      30.151  34.413  -7.601  1.00 30.00           C
ATOM   1182  C   ASP A 110      29.967  34.231  -6.117  1.00 30.00           C
ATOM   1183  O   ASP A 110      30.131  35.170  -5.362  1.00 30.00           O
ATOM   1184  CB  ASP A 110      29.024  35.218  -8.177  1.00 30.00           C
ATOM   1185  CG  ASP A 110      29.330  36.712  -8.224  1.00110.00           C
ATOM   1186  OD1 ASP A 110      29.206  37.381  -7.178  1.00110.00           O
ATOM   1187  OD2 ASP A 110      29.757  37.167  -9.305  1.00110.00           O1-
ATOM   1188  H   ASP A 110      29.495  32.745  -8.804  1.00110.00           H
ATOM   1189  HA  ASP A 110      31.089  34.926  -7.813  1.00110.00           H
ATOM   1190  HB2 ASP A 110      28.824  34.902  -9.202  1.00110.00           H
ATOM   1191  HB3 ASP A 110      28.087  35.060  -7.639  1.00110.00           H
ATOM   1192  N   MET A 111      29.631  33.016  -5.700  1.00 30.00           N
ATOM   1193  CA  MET A 111      29.443  32.736  -4.281  1.00 30.00           C
ATOM   1194  C   MET A 111      30.805  32.874  -3.608  1.00 30.00           C
ATOM   1195  O   MET A 111      30.927  33.271  -2.434  1.00 30.00           O
ATOM   1196  CB  MET A 111      28.879  31.326  -4.088  1.00 30.00           C
ATOM   1197  CG  MET A 111      28.210  31.111  -2.740  1.00 30.00           C
ATOM   1198  SD  MET A 111      26.567  30.372  -2.893  1.00 30.00           S
ATOM   1199  CE  MET A 111      25.546  31.829  -3.127  1.00 30.00           C
ATOM   1200  H   MET A 111      29.411  32.298  -6.384  1.00110.00           H
ATOM   1201  HA  MET A 111      28.774  33.449  -3.865  1.00110.00           H
ATOM   1202  HB2 MET A 111      28.125  31.071  -4.798  1.00110.00           H
ATOM   1203  HB3 MET A 111      29.639  30.559  -4.051  1.00110.00           H
ATOM   1204  HG2 MET A 111      28.820  30.447  -2.125  1.00110.00           H
ATOM   1205  HG3 MET A 111      28.152  32.046  -2.188  1.00110.00           H
ATOM   1206  HE1 MET A 111      24.664  31.819  -2.486  1.00110.00           H
ATOM   1207  HE2 MET A 111      26.115  32.756  -3.077  1.00110.00           H
ATOM   1208  HE3 MET A 111      25.159  31.824  -4.142  1.00110.00           H
ATOM   1209  N   THR A 112      31.839  32.551  -4.371  1.00 30.00           N
ATOM   1210  CA  THR A 112      33.197  32.664  -3.871  1.00 30.00           C
ATOM   1211  C   THR A 112      33.439  34.146  -3.867  1.00 30.00           C
ATOM   1212  O   THR A 112      33.917  34.721  -2.894  1.00 30.00           O
ATOM   1213  CB  THR A 112      34.210  31.977  -4.811  1.00 30.00           C
ATOM   1214  OG1 THR A 112      34.137  30.557  -4.638  1.00 30.00           O
ATOM   1215  CG2 THR A 112      35.624  32.449  -4.514  1.00 30.00           C
ATOM   1216  H   THR A 112      31.680  32.154  -5.292  1.00110.00           H
ATOM   1217  HA  THR A 112      33.290  32.273  -2.855  1.00110.00           H
ATOM   1218  HB  THR A 112      34.022  32.197  -5.856  1.00110.00           H
ATOM   1219  HG1 THR A 112      33.285  30.261  -4.930  1.00110.00           H
ATOM   1220 HG21 THR A 112      36.351  31.868  -5.083  1.00110.00           H
ATOM   1221 HG22 THR A 112      35.806  33.490  -4.782  1.00110.00           H
ATOM   1222 HG23 THR A 112      35.865  32.319  -3.458  1.00110.00           H
ATOM   1223  N   ARG A 113      33.068  34.769  -4.968  1.00 30.00           N
ATOM   1224  CA  ARG A 113      33.235  36.195  -5.078  1.00 30.00           C
ATOM   1225  C   ARG A 113      32.537  36.975  -3.953  1.00 30.00           C
ATOM   1226  O   ARG A 113      33.092  37.924  -3.403  1.00 30.00           O
ATOM   1227  CB  ARG A 113      32.745  36.659  -6.418  1.00 30.00           C
ATOM   1228  CG  ARG A 113      33.062  38.166  -6.651  1.00110.00           C
ATOM   1229  CD  ARG A 113      32.690  38.717  -8.033  1.00110.00           C
ATOM   1230  NE  ARG A 113      33.682  38.308  -9.036  1.00110.00           N
ATOM   1231  CZ  ARG A 113      33.475  37.445 -10.040  1.00110.00           C
ATOM   1232  NH1 ARG A 113      32.273  36.921 -10.274  1.00110.00           N
ATOM   1233  NH2 ARG A 113      34.500  37.082 -10.814  1.00110.00           N1+
ATOM   1234  H   ARG A 113      32.623  34.241  -5.711  1.00110.00           H
ATOM   1235  HA  ARG A 113      34.305  36.403  -5.008  1.00110.00           H
ATOM   1236  HB2 ARG A 113      33.196  36.065  -7.214  1.00110.00           H
ATOM   1237  HB3 ARG A 113      31.672  36.562  -6.509  1.00110.00           H
ATOM   1238  HG2 ARG A 113      32.529  38.780  -5.924  1.00110.00           H
ATOM   1239  HG3 ARG A 113      34.121  38.347  -6.467  1.00110.00           H
ATOM   1240  HD2 ARG A 113      31.673  38.451  -8.304  1.00110.00           H
ATOM   1241  HD3 ARG A 113      32.707  39.806  -7.997  1.00110.00           H
ATOM   1242  HE  ARG A 113      34.605  38.702  -8.918  1.00110.00           H
ATOM   1243 HH11 ARG A 113      32.166  36.122 -10.897  1.00110.00           H
ATOM   1244 HH12 ARG A 113      31.423  37.198  -9.770  1.00110.00           H
ATOM   1245 HH21 ARG A 113      34.364  36.411 -11.557  1.00110.00           H
ATOM   1246 HH22 ARG A 113      35.426  37.454 -10.666  1.00110.00           H
ATOM   1247  N   TYR A 114      31.325  36.582  -3.596  1.00 30.00           N
ATOM   1248  CA  TYR A 114      30.633  37.264  -2.508  1.00 30.00           C
ATOM   1249  C   TYR A 114      31.507  37.102  -1.253  1.00 30.00           C
ATOM   1250  O   TYR A 114      31.816  38.078  -0.572  1.00 30.00           O
ATOM   1251  CB  TYR A 114      29.250  36.638  -2.237  1.00 30.00           C
ATOM   1252  CG  TYR A 114      28.195  36.785  -3.330  1.00 30.00           C
ATOM   1253  CD1 TYR A 114      27.873  38.034  -3.870  1.00 30.00           C
ATOM   1254  CD2 TYR A 114      27.479  35.673  -3.784  1.00 30.00           C
ATOM   1255  CE1 TYR A 114      26.862  38.168  -4.834  1.00 30.00           C
ATOM   1256  CE2 TYR A 114      26.472  35.798  -4.743  1.00 30.00           C
ATOM   1257  CZ  TYR A 114      26.168  37.045  -5.264  1.00 30.00           C
ATOM   1258  OH  TYR A 114      25.173  37.166  -6.212  1.00 30.00           O
ATOM   1259  H   TYR A 114      30.819  35.922  -4.198  1.00110.00           H
ATOM   1260  HA  TYR A 114      30.417  38.060  -3.209  1.00110.00           H
ATOM   1261  HB2 TYR A 114      29.376  35.575  -2.028  1.00110.00           H
ATOM   1262  HB3 TYR A 114      28.828  37.051  -1.321  1.00110.00           H
ATOM   1263  HD1 TYR A 114      28.388  38.930  -3.565  1.00110.00           H
ATOM   1264  HD2 TYR A 114      27.551  34.753  -3.248  1.00110.00           H
ATOM   1265  HE1 TYR A 114      26.553  39.075  -5.257  1.00110.00           H
ATOM   1266  HE2 TYR A 114      25.909  34.926  -5.041  1.00110.00           H
ATOM   1267  HH  TYR A 114      24.614  36.407  -6.273  1.00110.00           H
ATOM   1268  N   ALA A 115      31.910  35.866  -0.959  1.00 30.00           N
ATOM   1269  CA  ALA A 115      32.736  35.608   0.220  1.00 30.00           C
ATOM   1270  C   ALA A 115      33.909  36.578   0.329  1.00 30.00           C
ATOM   1271  O   ALA A 115      34.051  37.305   1.308  1.00 30.00           O
ATOM   1272  CB  ALA A 115      33.245  34.175   0.186  1.00 30.00           C
ATOM   1273  H   ALA A 115      31.711  35.106  -1.602  1.00110.00           H
ATOM   1274  HA  ALA A 115      32.054  35.673   1.052  1.00110.00           H
ATOM   1275  HB1 ALA A 115      33.758  33.936   1.118  1.00110.00           H
ATOM   1276  HB2 ALA A 115      32.423  33.466   0.084  1.00110.00           H
ATOM   1277  HB3 ALA A 115      33.955  33.974  -0.612  1.00110.00           H
ATOM   1278  N   TYR A 116      34.750  36.593  -0.692  1.00 30.00           N
ATOM   1279  CA  TYR A 116      35.911  37.459  -0.690  1.00 30.00           C
ATOM   1280  C   TYR A 116      35.540  38.935  -0.659  1.00 30.00           C
ATOM   1281  O   TYR A 116      36.361  39.776  -0.319  1.00 30.00           O
ATOM   1282  CB  TYR A 116      36.793  37.118  -1.893  1.00 30.00           C
ATOM   1283  CG  TYR A 116      37.283  35.679  -1.862  1.00 30.00           C
ATOM   1284  CD1 TYR A 116      37.811  35.071  -3.000  1.00 30.00           C
ATOM   1285  CD2 TYR A 116      37.213  34.924  -0.688  1.00 30.00           C
ATOM   1286  CE1 TYR A 116      38.255  33.746  -2.969  1.00 30.00           C
ATOM   1287  CE2 TYR A 116      37.653  33.604  -0.647  1.00 30.00           C
ATOM   1288  CZ  TYR A 116      38.172  33.021  -1.790  1.00 30.00           C
ATOM   1289  OH  TYR A 116      38.605  31.714  -1.753  1.00 30.00           O
ATOM   1290  H   TYR A 116      34.574  35.985  -1.489  1.00110.00           H
ATOM   1291  HA  TYR A 116      36.487  37.310   0.220  1.00110.00           H
ATOM   1292  HB2 TYR A 116      36.243  37.289  -2.820  1.00110.00           H
ATOM   1293  HB3 TYR A 116      37.664  37.775  -1.920  1.00110.00           H
ATOM   1294  HD1 TYR A 116      37.878  35.626  -3.925  1.00110.00           H
ATOM   1295  HD2 TYR A 116      36.833  35.299   0.247  1.00110.00           H
ATOM   1296  HE1 TYR A 116      38.659  33.290  -3.861  1.00110.00           H
ATOM   1297  HE2 TYR A 116      37.585  33.049   0.277  1.00110.00           H
ATOM   1298  HH  TYR A 116      38.941  31.410  -2.587  1.00110.00           H
ATOM   1299  N   TYR A 117      34.294  39.250  -0.977  1.00 30.00           N
ATOM   1300  CA  TYR A 117      33.836  40.636  -0.951  1.00 30.00           C
ATOM   1301  C   TYR A 117      33.466  41.111   0.459  1.00 30.00           C
ATOM   1302  O   TYR A 117      34.030  42.091   0.957  1.00 30.00           O
ATOM   1303  CB  TYR A 117      32.694  40.797  -1.964  1.00 30.00           C
ATOM   1304  CG  TYR A 117      31.278  40.927  -1.444  1.00 30.00           C
ATOM   1305  CD1 TYR A 117      30.771  42.167  -1.062  1.00 30.00           C
ATOM   1306  CD2 TYR A 117      30.402  39.840  -1.473  1.00 30.00           C
ATOM   1307  CE1 TYR A 117      29.420  42.331  -0.744  1.00 30.00           C
ATOM   1308  CE2 TYR A 117      29.051  39.989  -1.151  1.00 30.00           C
ATOM   1309  CZ  TYR A 117      28.563  41.240  -0.796  1.00 30.00           C
ATOM   1310  OH  TYR A 117      27.218  41.412  -0.548  1.00 30.00           O
ATOM   1311  H   TYR A 117      33.621  38.525  -1.201  1.00110.00           H
ATOM   1312  HA  TYR A 117      34.650  41.275  -1.302  1.00110.00           H
ATOM   1313  HB2 TYR A 117      32.882  41.772  -2.410  1.00110.00           H
ATOM   1314  HB3 TYR A 117      32.781  40.148  -2.825  1.00110.00           H
ATOM   1315  HD1 TYR A 117      31.415  43.035  -1.048  1.00110.00           H
ATOM   1316  HD2 TYR A 117      30.944  39.360  -2.177  1.00110.00           H
ATOM   1317  HE1 TYR A 117      29.041  43.308  -0.481  1.00110.00           H
ATOM   1318  HE2 TYR A 117      28.355  39.183  -1.314  1.00110.00           H
ATOM   1319  HH  TYR A 117      26.711  40.617  -0.605  1.00110.00           H
ATOM   1320  N   TYR A 118      32.538  40.424   1.113  1.00 30.00           N
ATOM   1321  CA  TYR A 118      32.193  40.820   2.463  1.00 30.00           C
ATOM   1322  C   TYR A 118      33.504  40.784   3.232  1.00 30.00           C
ATOM   1323  O   TYR A 118      33.766  41.623   4.084  1.00 30.00           O
ATOM   1324  CB  TYR A 118      31.224  39.829   3.108  1.00 30.00           C
ATOM   1325  CG  TYR A 118      31.893  38.604   3.713  1.00 30.00           C
ATOM   1326  CD1 TYR A 118      31.993  37.412   2.998  1.00 30.00           C
ATOM   1327  CD2 TYR A 118      32.434  38.645   5.002  1.00 30.00           C
ATOM   1328  CE1 TYR A 118      32.614  36.289   3.549  1.00 30.00           C
ATOM   1329  CE2 TYR A 118      33.056  37.532   5.560  1.00 30.00           C
ATOM   1330  CZ  TYR A 118      33.142  36.357   4.829  1.00 30.00           C
ATOM   1331  OH  TYR A 118      33.745  35.247   5.378  1.00 30.00           O
ATOM   1332  H   TYR A 118      32.108  39.621   0.663  1.00110.00           H
ATOM   1333  HA  TYR A 118      31.770  41.827   2.456  1.00110.00           H
ATOM   1334  HB2 TYR A 118      30.644  40.335   3.854  1.00110.00           H
ATOM   1335  HB3 TYR A 118      30.612  39.485   2.281  1.00110.00           H
ATOM   1336  HD1 TYR A 118      31.544  37.387   2.019  1.00110.00           H
ATOM   1337  HD2 TYR A 118      32.623  39.601   5.404  1.00110.00           H
ATOM   1338  HE1 TYR A 118      32.679  35.352   3.021  1.00110.00           H
ATOM   1339  HE2 TYR A 118      33.530  37.615   6.527  1.00110.00           H
ATOM   1340  HH  TYR A 118      33.717  35.241   6.326  1.00110.00           H
ATOM   1341  N   SER A 119      34.323  39.786   2.935  1.00 30.00           N
ATOM   1342  CA  SER A 119      35.602  39.649   3.609  1.00 30.00           C
ATOM   1343  C   SER A 119      36.392  40.938   3.448  1.00 30.00           C
ATOM   1344  O   SER A 119      36.270  41.859   4.268  1.00 30.00           O
ATOM   1345  CB  SER A 119      36.401  38.517   3.034  1.00 30.00           C
ATOM   1346  OG  SER A 119      35.854  37.267   3.400  1.00110.00           O
ATOM   1347  H   SER A 119      34.033  39.085   2.263  1.00110.00           H
ATOM   1348  HA  SER A 119      35.439  39.484   4.676  1.00110.00           H
ATOM   1349  HB2 SER A 119      36.472  38.567   1.955  1.00110.00           H
ATOM   1350  HB3 SER A 119      37.422  38.529   3.423  1.00110.00           H
ATOM   1351  HG  SER A 119      35.161  37.056   2.775  1.00110.00           H
ATOM   1352  N   GLY A 120      37.192  40.990   2.380  1.00 30.00           N
ATOM   1353  CA  GLY A 120      38.009  42.159   2.102  1.00 30.00           C
ATOM   1354  C   GLY A 120      37.443  43.428   2.707  1.00 30.00           C
ATOM   1355  O   GLY A 120      38.096  44.068   3.538  1.00 30.00           O
ATOM   1356  H   GLY A 120      37.103  40.297   1.648  1.00110.00           H
ATOM   1357  HA2 GLY A 120      39.015  41.992   2.488  1.00110.00           H
ATOM   1358  HA3 GLY A 120      38.096  42.287   1.023  1.00110.00           H
ATOM   1359  N   ILE A 121      36.216  43.782   2.324  1.00 30.00           N
ATOM   1360  CA  ILE A 121      35.607  44.998   2.848  1.00 30.00           C
ATOM   1361  C   ILE A 121      35.397  44.873   4.352  1.00 30.00           C
ATOM   1362  O   ILE A 121      36.074  45.511   5.151  1.00 30.00           O
ATOM   1363  CB  ILE A 121      34.236  45.263   2.193  1.00 30.00           C
ATOM   1364  CG1 ILE A 121      34.375  45.287   0.668  1.00 30.00           C
ATOM   1365  CG2 ILE A 121      33.667  46.585   2.689  1.00 30.00           C
ATOM   1366  CD1 ILE A 121      35.303  46.379   0.121  1.00 30.00           C
ATOM   1367  H   ILE A 121      35.655  43.161   1.753  1.00110.00           H
ATOM   1368  HA  ILE A 121      36.282  45.839   2.678  1.00110.00           H
ATOM   1369  HB  ILE A 121      33.527  44.464   2.415  1.00110.00           H
ATOM   1370 HG12 ILE A 121      34.727  44.332   0.286  1.00110.00           H
ATOM   1371 HG13 ILE A 121      33.396  45.415   0.217  1.00110.00           H
ATOM   1372 HG21 ILE A 121      32.907  46.973   2.015  1.00110.00           H
ATOM   1373 HG22 ILE A 121      33.211  46.490   3.675  1.00110.00           H
ATOM   1374 HG23 ILE A 121      34.433  47.359   2.755  1.00110.00           H
ATOM   1375 HD11 ILE A 121      35.324  46.342  -0.969  1.00110.00           H
ATOM   1376 HD12 ILE A 121      34.964  47.379   0.394  1.00110.00           H
ATOM   1377 HD13 ILE A 121      36.331  46.260   0.461  1.00110.00           H
ATOM   1378  N   GLY A 122      34.454  44.025   4.720  1.00 30.00           N
ATOM   1379  CA  GLY A 122      34.138  43.807   6.112  1.00 30.00           C
ATOM   1380  C   GLY A 122      35.287  43.874   7.078  1.00 30.00           C
ATOM   1381  O   GLY A 122      35.383  44.801   7.891  1.00 30.00           O
ATOM   1382  H   GLY A 122      34.166  43.293   4.075  1.00110.00           H
ATOM   1383  HA2 GLY A 122      33.425  44.572   6.399  1.00110.00           H
ATOM   1384  HA3 GLY A 122      33.755  42.800   6.195  1.00110.00           H
ATOM   1385  N   ALA A 123      36.158  42.885   7.022  1.00 30.00           N
ATOM   1386  CA  ALA A 123      37.284  42.919   7.919  1.00 30.00           C
ATOM   1387  C   ALA A 123      37.863  44.316   7.754  1.00 30.00           C
ATOM   1388  O   ALA A 123      38.152  45.016   8.738  1.00 30.00           O
ATOM   1389  CB  ALA A 123      38.318  41.862   7.520  1.00 30.00           C
ATOM   1390  H   ALA A 123      36.117  42.243   6.236  1.00110.00           H
ATOM   1391  HA  ALA A 123      36.953  42.770   8.949  1.00110.00           H
ATOM   1392  HB1 ALA A 123      39.184  41.898   8.182  1.00110.00           H
ATOM   1393  HB2 ALA A 123      37.895  40.860   7.587  1.00110.00           H
ATOM   1394  HB3 ALA A 123      38.674  42.003   6.498  1.00110.00           H
ATOM   1395  N   GLY A 124      38.001  44.722   6.496  1.00 30.00           N
ATOM   1396  CA  GLY A 124      38.532  46.033   6.211  1.00 30.00           C
ATOM   1397  C   GLY A 124      37.957  47.092   7.137  1.00 30.00           C
ATOM   1398  O   GLY A 124      38.667  47.549   8.048  1.00 30.00           O
ATOM   1399  H   GLY A 124      37.606  44.194   5.728  1.00110.00           H
ATOM   1400  HA2 GLY A 124      39.613  46.000   6.350  1.00110.00           H
ATOM   1401  HA3 GLY A 124      38.377  46.310   5.169  1.00110.00           H
ATOM   1402  N   VAL A 125      36.690  47.480   6.949  1.00 30.00           N
ATOM   1403  CA  VAL A 125      36.113  48.519   7.805  1.00 30.00           C
ATOM   1404  C   VAL A 125      36.397  48.296   9.289  1.00 30.00           C
ATOM   1405  O   VAL A 125      37.085  49.119   9.904  1.00 30.00           O
ATOM   1406  CB  VAL A 125      34.581  48.677   7.579  1.00 30.00           C
ATOM   1407  CG1 VAL A 125      34.250  48.483   6.096  1.00 30.00           C
ATOM   1408  CG2 VAL A 125      33.806  47.724   8.463  1.00 30.00           C
ATOM   1409  H   VAL A 125      36.127  46.931   6.305  1.00110.00           H
ATOM   1410  HA  VAL A 125      36.594  49.455   7.514  1.00110.00           H
ATOM   1411  HB  VAL A 125      34.299  49.692   7.863  1.00110.00           H
ATOM   1412 HG11 VAL A 125      33.206  48.729   5.945  1.00110.00           H
ATOM   1413 HG12 VAL A 125      34.840  49.138   5.454  1.00110.00           H
ATOM   1414 HG13 VAL A 125      34.379  47.454   5.762  1.00110.00           H
ATOM   1415 HG21 VAL A 125      32.768  47.766   8.133  1.00110.00           H
ATOM   1416 HG22 VAL A 125      34.048  46.678   8.328  1.00110.00           H
ATOM   1417 HG23 VAL A 125      33.729  47.999   9.512  1.00110.00           H
ATOM   1418  N   LEU A 126      35.929  47.181   9.858  1.00 30.00           N
ATOM   1419  CA  LEU A 126      36.154  46.921  11.283  1.00 30.00           C
ATOM   1420  C   LEU A 126      37.523  47.442  11.741  1.00 30.00           C
ATOM   1421  O   LEU A 126      37.627  48.337  12.605  1.00 30.00           O
ATOM   1422  CB  LEU A 126      36.034  45.424  11.577  1.00 30.00           C
ATOM   1423  CG  LEU A 126      35.926  45.049  13.057  1.00 30.00           C
ATOM   1424  CD1 LEU A 126      34.824  45.877  13.719  1.00 30.00           C
ATOM   1425  CD2 LEU A 126      35.646  43.556  13.185  1.00 30.00           C
ATOM   1426  H   LEU A 126      35.560  46.453   9.254  1.00110.00           H
ATOM   1427  HA  LEU A 126      35.379  47.532  11.731  1.00110.00           H
ATOM   1428  HB2 LEU A 126      35.139  45.059  11.071  1.00110.00           H
ATOM   1429  HB3 LEU A 126      36.856  44.873  11.117  1.00110.00           H
ATOM   1430  HG  LEU A 126      36.875  45.275  13.547  1.00110.00           H
ATOM   1431 HD11 LEU A 126      34.950  45.814  14.801  1.00110.00           H
ATOM   1432 HD12 LEU A 126      34.765  46.907  13.485  1.00110.00           H
ATOM   1433 HD13 LEU A 126      33.835  45.480  13.579  1.00110.00           H
ATOM   1434 HD21 LEU A 126      35.580  43.259  14.232  1.00110.00           H
ATOM   1435 HD22 LEU A 126      34.708  43.276  12.703  1.00110.00           H
ATOM   1436 HD23 LEU A 126      36.441  42.965  12.729  1.00110.00           H
ATOM   1437  N   VAL A 127      38.569  46.906  11.130  1.00 30.00           N
ATOM   1438  CA  VAL A 127      39.918  47.325  11.463  1.00 30.00           C
ATOM   1439  C   VAL A 127      40.117  48.843  11.353  1.00 30.00           C
ATOM   1440  O   VAL A 127      40.481  49.511  12.340  1.00 30.00           O
ATOM   1441  CB  VAL A 127      40.928  46.667  10.571  1.00 30.00           C
ATOM   1442  CG1 VAL A 127      42.398  47.104  10.795  1.00110.00           C
ATOM   1443  CG2 VAL A 127      40.877  45.130  10.722  1.00110.00           C
ATOM   1444  H   VAL A 127      38.420  46.303  10.324  1.00110.00           H
ATOM   1445  HA  VAL A 127      40.115  47.041  12.499  1.00110.00           H
ATOM   1446  HB  VAL A 127      40.682  46.887   9.531  1.00110.00           H
ATOM   1447 HG11 VAL A 127      43.081  46.508  10.188  1.00110.00           H
ATOM   1448 HG12 VAL A 127      42.576  48.144  10.519  1.00110.00           H
ATOM   1449 HG13 VAL A 127      42.694  46.981  11.838  1.00110.00           H
ATOM   1450 HG21 VAL A 127      41.543  44.643  10.009  1.00110.00           H
ATOM   1451 HG22 VAL A 127      41.182  44.821  11.723  1.00110.00           H
ATOM   1452 HG23 VAL A 127      39.884  44.721  10.550  1.00110.00           H
ATOM   1453  N   ALA A 128      39.863  49.407  10.175  1.00 30.00           N
ATOM   1454  CA  ALA A 128      40.112  50.830  10.014  1.00 30.00           C
ATOM   1455  C   ALA A 128      39.165  51.820  10.649  1.00 30.00           C
ATOM   1456  O   ALA A 128      39.570  52.965  10.910  1.00 30.00           O
ATOM   1457  CB  ALA A 128      40.227  51.164   8.556  1.00 30.00           C
ATOM   1458  H   ALA A 128      39.422  48.857   9.441  1.00110.00           H
ATOM   1459  HA  ALA A 128      41.099  51.035  10.430  1.00110.00           H
ATOM   1460  HB1 ALA A 128      40.377  52.228   8.369  1.00110.00           H
ATOM   1461  HB2 ALA A 128      41.082  50.640   8.134  1.00110.00           H
ATOM   1462  HB3 ALA A 128      39.336  50.860   8.003  1.00110.00           H
ATOM   1463  N   ALA A 129      37.917  51.416  10.890  1.00 30.00           N
ATOM   1464  CA  ALA A 129      36.966  52.312  11.546  1.00 30.00           C
ATOM   1465  C   ALA A 129      37.566  52.506  12.918  1.00 30.00           C
ATOM   1466  O   ALA A 129      37.898  53.633  13.306  1.00 30.00           O
ATOM   1467  CB  ALA A 129      35.602  51.645  11.641  1.00 30.00           C
ATOM   1468  H   ALA A 129      37.636  50.473  10.605  1.00110.00           H
ATOM   1469  HA  ALA A 129      36.887  53.256  11.005  1.00110.00           H
ATOM   1470  HB1 ALA A 129      34.901  52.256  12.213  1.00110.00           H
ATOM   1471  HB2 ALA A 129      35.175  51.508  10.647  1.00110.00           H
ATOM   1472  HB3 ALA A 129      35.664  50.660  12.102  1.00110.00           H
ATOM   1473  N   TYR A 130      37.742  51.386  13.630  1.00 30.00           N
ATOM   1474  CA  TYR A 130      38.316  51.425  14.977  1.00 30.00           C
ATOM   1475  C   TYR A 130      39.538  52.308  15.016  1.00 30.00           C
ATOM   1476  O   TYR A 130      39.817  53.000  16.005  1.00 30.00           O
ATOM   1477  CB  TYR A 130      38.708  50.020  15.423  1.00 30.00           C
ATOM   1478  CG  TYR A 130      39.410  50.010  16.755  1.00 30.00           C
ATOM   1479  CD1 TYR A 130      38.758  50.453  17.903  1.00 30.00           C
ATOM   1480  CD2 TYR A 130      40.732  49.580  16.869  1.00 30.00           C
ATOM   1481  CE1 TYR A 130      39.399  50.470  19.133  1.00 30.00           C
ATOM   1482  CE2 TYR A 130      41.390  49.593  18.100  1.00 30.00           C
ATOM   1483  CZ  TYR A 130      40.714  50.037  19.227  1.00 30.00           C
ATOM   1484  OH  TYR A 130      41.346  50.019  20.449  1.00 30.00           O
ATOM   1485  H   TYR A 130      37.586  50.490  13.182  1.00110.00           H
ATOM   1486  HA  TYR A 130      37.569  51.841  15.655  1.00110.00           H
ATOM   1487  HB2 TYR A 130      37.823  49.389  15.498  1.00110.00           H
ATOM   1488  HB3 TYR A 130      39.347  49.547  14.676  1.00110.00           H
ATOM   1489  HD1 TYR A 130      37.775  50.799  17.754  1.00110.00           H
ATOM   1490  HD2 TYR A 130      41.266  49.239  15.993  1.00110.00           H
ATOM   1491  HE1 TYR A 130      38.884  50.820  20.015  1.00110.00           H
ATOM   1492  HE2 TYR A 130      42.414  49.254  18.163  1.00110.00           H
ATOM   1493  HH  TYR A 130      40.745  50.044  21.180  1.00110.00           H
ATOM   1494  N   ILE A 131      40.282  52.261  13.928  1.00 30.00           N
ATOM   1495  CA  ILE A 131      41.449  53.086  13.846  1.00 30.00           C
ATOM   1496  C   ILE A 131      41.101  54.563  13.753  1.00 30.00           C
ATOM   1497  O   ILE A 131      41.578  55.355  14.562  1.00 30.00           O
ATOM   1498  CB  ILE A 131      42.343  52.675  12.656  1.00 30.00           C
ATOM   1499  CG1 ILE A 131      42.905  51.275  12.918  1.00 30.00           C
ATOM   1500  CG2 ILE A 131      43.478  53.680  12.470  1.00 30.00           C
ATOM   1501  CD1 ILE A 131      43.646  51.155  14.251  1.00 30.00           C
ATOM   1502  H   ILE A 131      40.039  51.640  13.169  1.00110.00           H
ATOM   1503  HA  ILE A 131      42.011  53.014  14.776  1.00110.00           H
ATOM   1504  HB  ILE A 131      41.784  52.659  11.731  1.00110.00           H
ATOM   1505 HG12 ILE A 131      42.160  50.553  13.081  1.00110.00           H
ATOM   1506 HG13 ILE A 131      43.525  50.936  12.087  1.00110.00           H
ATOM   1507 HG21 ILE A 131      44.218  53.302  11.764  1.00110.00           H
ATOM   1508 HG22 ILE A 131      43.128  54.627  12.070  1.00110.00           H
ATOM   1509 HG23 ILE A 131      44.006  53.894  13.399  1.00110.00           H
ATOM   1510 HD11 ILE A 131      44.146  50.187  14.300  1.00110.00           H
ATOM   1511 HD12 ILE A 131      44.422  51.909  14.376  1.00110.00           H
ATOM   1512 HD13 ILE A 131      42.987  51.182  15.119  1.00110.00           H
ATOM   1513  N   GLN A 132      40.259  54.970  12.818  1.00 30.00           N
ATOM   1514  CA  GLN A 132      39.988  56.401  12.748  1.00 30.00           C
ATOM   1515  C   GLN A 132      39.382  56.988  14.035  1.00 30.00           C
ATOM   1516  O   GLN A 132      39.532  58.178  14.331  1.00 30.00           O
ATOM   1517  CB  GLN A 132      39.116  56.730  11.534  1.00 30.00           C
ATOM   1518  CG  GLN A 132      37.674  56.313  11.623  1.00 30.00           C
ATOM   1519  CD  GLN A 132      36.922  56.675  10.360  1.00 30.00           C
ATOM   1520  OE1 GLN A 132      36.932  55.929   9.382  1.00 30.00           O
ATOM   1521  NE2 GLN A 132      36.286  57.840  10.365  1.00 30.00           N
ATOM   1522  H   GLN A 132      39.800  54.305  12.197  1.00110.00           H
ATOM   1523  HA  GLN A 132      40.944  56.901  12.579  1.00110.00           H
ATOM   1524  HB2 GLN A 132      39.213  57.776  11.286  1.00110.00           H
ATOM   1525  HB3 GLN A 132      39.556  56.231  10.668  1.00110.00           H
ATOM   1526  HG2 GLN A 132      37.612  55.239  11.682  1.00110.00           H
ATOM   1527  HG3 GLN A 132      37.159  56.723  12.491  1.00110.00           H
ATOM   1528 HE21 GLN A 132      35.764  58.069   9.531  1.00110.00           H
ATOM   1529 HE22 GLN A 132      36.314  58.455  11.161  1.00110.00           H
ATOM   1530  N   VAL A 133      38.719  56.169  14.831  1.00 30.00           N
ATOM   1531  CA  VAL A 133      38.174  56.711  16.055  1.00 30.00           C
ATOM   1532  C   VAL A 133      39.291  56.826  17.102  1.00 30.00           C
ATOM   1533  O   VAL A 133      39.275  57.725  17.994  1.00 30.00           O
ATOM   1534  CB  VAL A 133      37.029  55.816  16.561  1.00 30.00           C
ATOM   1535  CG1 VAL A 133      36.013  56.664  17.337  1.00 30.00           C
ATOM   1536  CG2 VAL A 133      36.380  55.081  15.370  1.00 30.00           C
ATOM   1537  H   VAL A 133      38.564  55.202  14.563  1.00110.00           H
ATOM   1538  HA  VAL A 133      37.763  57.709  15.881  1.00110.00           H
ATOM   1539  HB  VAL A 133      37.470  55.089  17.239  1.00110.00           H
ATOM   1540 HG11 VAL A 133      35.176  56.052  17.670  1.00110.00           H
ATOM   1541 HG12 VAL A 133      36.463  57.122  18.219  1.00110.00           H
ATOM   1542 HG13 VAL A 133      35.598  57.461  16.720  1.00110.00           H
ATOM   1543 HG21 VAL A 133      35.496  54.575  15.738  1.00110.00           H
ATOM   1544 HG22 VAL A 133      36.260  55.657  14.453  1.00110.00           H
ATOM   1545 HG23 VAL A 133      37.007  54.221  15.226  1.00110.00           H
ATOM   1546  N   SER A 134      40.270  55.925  17.007  1.00 30.00           N
ATOM   1547  CA  SER A 134      41.421  56.003  17.907  1.00 30.00           C
ATOM   1548  C   SER A 134      42.121  57.342  17.599  1.00 30.00           C
ATOM   1549  O   SER A 134      42.868  57.887  18.440  1.00 30.00           O
ATOM   1550  CB  SER A 134      42.362  54.826  17.653  1.00 30.00           C
ATOM   1551  OG  SER A 134      41.691  53.589  17.839  1.00 30.00           O
ATOM   1552  H   SER A 134      40.209  55.131  16.378  1.00110.00           H
ATOM   1553  HA  SER A 134      41.095  56.001  18.949  1.00110.00           H
ATOM   1554  HB2 SER A 134      42.314  54.760  16.598  1.00110.00           H
ATOM   1555  HB3 SER A 134      43.330  54.879  18.154  1.00110.00           H
ATOM   1556  HG  SER A 134      41.053  53.468  17.150  1.00110.00           H
ATOM   1557  N   PHE A 135      41.857  57.844  16.378  1.00 30.00           N
ATOM   1558  CA  PHE A 135      42.328  59.160  15.876  1.00 30.00           C
ATOM   1559  C   PHE A 135      41.636  60.131  16.807  1.00 30.00           C
ATOM   1560  O   PHE A 135      42.255  60.801  17.654  1.00 30.00           O
ATOM   1561  CB  PHE A 135      41.844  59.391  14.432  1.00 30.00           C
ATOM   1562  CG  PHE A 135      42.072  60.808  13.892  1.00 30.00           C
ATOM   1563  CD1 PHE A 135      42.247  61.013  12.518  1.00 30.00           C
ATOM   1564  CD2 PHE A 135      42.062  61.928  14.729  1.00 30.00           C
ATOM   1565  CE1 PHE A 135      42.407  62.303  11.983  1.00 30.00           C
ATOM   1566  CE2 PHE A 135      42.222  63.232  14.196  1.00 30.00           C
ATOM   1567  CZ  PHE A 135      42.393  63.410  12.822  1.00 30.00           C
ATOM   1568  H   PHE A 135      41.227  57.305  15.799  1.00110.00           H
ATOM   1569  HA  PHE A 135      43.407  59.292  15.951  1.00110.00           H
ATOM   1570  HB2 PHE A 135      42.031  58.594  13.719  1.00110.00           H
ATOM   1571  HB3 PHE A 135      40.846  59.768  14.368  1.00110.00           H
ATOM   1572  HD1 PHE A 135      42.227  60.172  11.848  1.00110.00           H
ATOM   1573  HD2 PHE A 135      41.946  62.109  15.767  1.00110.00           H
ATOM   1574  HE1 PHE A 135      42.605  62.420  10.927  1.00110.00           H
ATOM   1575  HE2 PHE A 135      42.261  64.079  14.865  1.00110.00           H
ATOM   1576  HZ  PHE A 135      42.790  64.311  12.411  1.00110.00           H
ATOM   1577  N   TRP A 136      40.320  60.167  16.656  1.00 30.00           N
ATOM   1578  CA  TRP A 136      39.559  61.067  17.476  1.00 30.00           C
ATOM   1579  C   TRP A 136      40.190  61.347  18.819  1.00 30.00           C
ATOM   1580  O   TRP A 136      40.857  62.359  19.009  1.00 30.00           O
ATOM   1581  CB  TRP A 136      38.122  60.591  17.759  1.00 30.00           C
ATOM   1582  CG  TRP A 136      37.445  61.566  18.686  1.00 30.00           C
ATOM   1583  CD1 TRP A 136      38.004  62.146  19.799  1.00 30.00           C
ATOM   1584  CD2 TRP A 136      36.144  62.146  18.550  1.00 30.00           C
ATOM   1585  NE1 TRP A 136      37.138  63.057  20.357  1.00 30.00           N
ATOM   1586  CE3 TRP A 136      35.094  61.977  17.637  1.00 30.00           C
ATOM   1587  CE2 TRP A 136      35.987  63.078  19.614  1.00 30.00           C
ATOM   1588  CZ3 TRP A 136      33.941  62.730  17.809  1.00 30.00           C
ATOM   1589  CZ2 TRP A 136      34.822  63.834  19.783  1.00 30.00           C
ATOM   1590  CH2 TRP A 136      33.815  63.646  18.874  1.00 30.00           C
ATOM   1591  H   TRP A 136      39.863  59.550  15.997  1.00110.00           H
ATOM   1592  HA  TRP A 136      39.598  62.007  16.960  1.00110.00           H
ATOM   1593  HB2 TRP A 136      37.566  60.545  16.823  1.00110.00           H
ATOM   1594  HB3 TRP A 136      38.021  59.623  18.229  1.00110.00           H
ATOM   1595  HD1 TRP A 136      38.822  62.272  20.403  1.00110.00           H
ATOM   1596  HE1 TRP A 136      37.338  63.645  21.162  1.00110.00           H
ATOM   1597  HE3 TRP A 136      35.182  61.285  16.812  1.00110.00           H
ATOM   1598  HZ3 TRP A 136      33.128  62.626  17.104  1.00110.00           H
ATOM   1599  HZ2 TRP A 136      34.724  64.543  20.593  1.00110.00           H
ATOM   1600  HH2 TRP A 136      32.906  64.224  18.965  1.00110.00           H
ATOM   1601  N   CYS A 137      40.002  60.440  19.761  1.00 30.00           N
ATOM   1602  CA  CYS A 137      40.468  60.820  21.068  1.00 30.00           C
ATOM   1603  C   CYS A 137      41.912  60.857  21.332  1.00 30.00           C
ATOM   1604  O   CYS A 137      42.374  61.781  21.970  1.00 30.00           O
ATOM   1605  CB  CYS A 137      39.876  59.893  22.129  1.00 30.00           C
ATOM   1606  SG  CYS A 137      38.209  59.195  21.887  1.00 30.00           S
ATOM   1607  H   CYS A 137      39.461  59.600  19.602  1.00110.00           H
ATOM   1608  HA  CYS A 137      40.236  61.816  21.432  1.00110.00           H
ATOM   1609  HB2 CYS A 137      40.630  59.159  22.309  1.00110.00           H
ATOM   1610  HB3 CYS A 137      39.830  60.442  23.071  1.00110.00           H
ATOM   1611  HG  CYS A 137      38.181  58.504  23.030  1.00110.00           H
ATOM   1612  N   LEU A 138      42.641  59.842  20.902  1.00 30.00           N
ATOM   1613  CA  LEU A 138      44.032  59.878  21.295  1.00 30.00           C
ATOM   1614  C   LEU A 138      44.408  61.314  21.056  1.00 30.00           C
ATOM   1615  O   LEU A 138      44.840  62.046  21.957  1.00 30.00           O
ATOM   1616  CB  LEU A 138      44.909  58.934  20.464  1.00 30.00           C
ATOM   1617  CG  LEU A 138      45.773  57.956  21.285  1.00 30.00           C
ATOM   1618  CD1 LEU A 138      47.161  57.897  20.678  1.00 30.00           C
ATOM   1619  CD2 LEU A 138      45.882  58.393  22.742  1.00 30.00           C
ATOM   1620  H   LEU A 138      42.296  59.160  20.237  1.00110.00           H
ATOM   1621  HA  LEU A 138      43.983  59.723  22.367  1.00110.00           H
ATOM   1622  HB2 LEU A 138      44.302  58.212  19.985  1.00110.00           H
ATOM   1623  HB3 LEU A 138      45.470  59.440  19.676  1.00110.00           H
ATOM   1624  HG  LEU A 138      45.340  56.953  21.262  1.00110.00           H
ATOM   1625 HD11 LEU A 138      47.804  57.204  21.221  1.00110.00           H
ATOM   1626 HD12 LEU A 138      47.120  57.548  19.646  1.00110.00           H
ATOM   1627 HD13 LEU A 138      47.648  58.873  20.681  1.00110.00           H
ATOM   1628 HD21 LEU A 138      46.658  57.815  23.245  1.00110.00           H
ATOM   1629 HD22 LEU A 138      46.167  59.440  22.859  1.00110.00           H
ATOM   1630 HD23 LEU A 138      44.977  58.180  23.312  1.00110.00           H
ATOM   1631  N   ALA A 139      44.129  61.747  19.846  1.00 30.00           N
ATOM   1632  CA  ALA A 139      44.427  63.106  19.489  1.00 30.00           C
ATOM   1633  C   ALA A 139      43.776  64.108  20.454  1.00 30.00           C
ATOM   1634  O   ALA A 139      44.298  64.402  21.534  1.00 30.00           O
ATOM   1635  CB  ALA A 139      43.969  63.388  18.057  1.00 30.00           C
ATOM   1636  H   ALA A 139      43.600  61.164  19.206  1.00110.00           H
ATOM   1637  HA  ALA A 139      45.508  63.251  19.545  1.00110.00           H
ATOM   1638  HB1 ALA A 139      44.207  64.412  17.768  1.00110.00           H
ATOM   1639  HB2 ALA A 139      44.490  62.734  17.357  1.00110.00           H
ATOM   1640  HB3 ALA A 139      42.905  63.237  17.891  1.00110.00           H
ATOM   1641  N   ALA A 140      42.633  64.636  20.035  1.00 30.00           N
ATOM   1642  CA  ALA A 140      41.886  65.607  20.808  1.00 30.00           C
ATOM   1643  C   ALA A 140      42.135  65.418  22.289  1.00 30.00           C
ATOM   1644  O   ALA A 140      42.328  66.361  23.026  1.00 30.00           O
ATOM   1645  CB  ALA A 140      40.390  65.484  20.509  1.00 30.00           C
ATOM   1646  H   ALA A 140      42.179  64.178  19.255  1.00110.00           H
ATOM   1647  HA  ALA A 140      42.222  66.597  20.502  1.00110.00           H
ATOM   1648  HB1 ALA A 140      39.872  66.434  20.643  1.00110.00           H
ATOM   1649  HB2 ALA A 140      40.205  65.103  19.507  1.00110.00           H
ATOM   1650  HB3 ALA A 140      39.901  64.762  21.166  1.00110.00           H
ATOM   1651  N   GLY A 141      42.118  64.183  22.740  1.00 30.00           N
ATOM   1652  CA  GLY A 141      42.366  63.966  24.143  1.00 30.00           C
ATOM   1653  C   GLY A 141      43.612  64.697  24.619  1.00 30.00           C
ATOM   1654  O   GLY A 141      43.515  65.730  25.277  1.00 30.00           O
ATOM   1655  H   GLY A 141      42.171  63.379  22.115  1.00110.00           H
ATOM   1656  HA2 GLY A 141      41.504  64.296  24.725  1.00110.00           H
ATOM   1657  HA3 GLY A 141      42.482  62.899  24.331  1.00110.00           H
ATOM   1658  N   ARG A 142      44.786  64.179  24.264  1.00 30.00           N
ATOM   1659  CA  ARG A 142      46.034  64.786  24.723  1.00 30.00           C
ATOM   1660  C   ARG A 142      46.098  66.275  24.397  1.00 30.00           C
ATOM   1661  O   ARG A 142      46.570  67.104  25.183  1.00 30.00           O
ATOM   1662  CB  ARG A 142      47.257  64.106  24.088  1.00 30.00           C
ATOM   1663  CG  ARG A 142      47.063  62.666  23.678  1.00 30.00           C
ATOM   1664  CD  ARG A 142      48.345  61.861  23.813  1.00 30.00           C
ATOM   1665  NE  ARG A 142      48.461  61.273  25.145  1.00 30.00           N
ATOM   1666  CZ  ARG A 142      49.459  60.487  25.541  1.00 30.00           C
ATOM   1667  NH1 ARG A 142      50.451  60.187  24.710  1.00 30.00           N
ATOM   1668  NH2 ARG A 142      49.451  59.985  26.770  1.00 30.00           N1+
ATOM   1669  H   ARG A 142      44.786  63.509  23.495  1.00110.00           H
ATOM   1670  HA  ARG A 142      46.077  64.674  25.807  1.00110.00           H
ATOM   1671  HB2 ARG A 142      47.605  64.649  23.205  1.00110.00           H
ATOM   1672  HB3 ARG A 142      48.079  64.190  24.801  1.00110.00           H
ATOM   1673  HG2 ARG A 142      46.243  62.150  24.179  1.00110.00           H
ATOM   1674  HG3 ARG A 142      46.882  62.698  22.610  1.00110.00           H
ATOM   1675  HD2 ARG A 142      48.343  61.051  23.082  1.00110.00           H
ATOM   1676  HD3 ARG A 142      49.228  62.470  23.622  1.00110.00           H
ATOM   1677  HE  ARG A 142      47.727  61.495  25.802  1.00110.00           H
ATOM   1678 HH11 ARG A 142      51.210  59.585  24.993  1.00110.00           H
ATOM   1679 HH12 ARG A 142      50.458  60.565  23.774  1.00110.00           H
ATOM   1680 HH21 ARG A 142      50.191  59.377  27.089  1.00110.00           H
ATOM   1681 HH22 ARG A 142      48.717  60.227  27.421  1.00110.00           H
ATOM   1682  N   GLN A 143      45.628  66.590  23.209  1.00 30.00           N
ATOM   1683  CA  GLN A 143      45.632  67.951  22.724  1.00 30.00           C
ATOM   1684  C   GLN A 143      44.897  68.909  23.695  1.00 30.00           C
ATOM   1685  O   GLN A 143      45.339  70.028  23.958  1.00 30.00           O
ATOM   1686  CB  GLN A 143      44.921  68.010  21.375  1.00 30.00           C
ATOM   1687  CG  GLN A 143      45.603  67.248  20.260  1.00 30.00           C
ATOM   1688  CD  GLN A 143      46.471  68.137  19.384  1.00 30.00           C
ATOM   1689  OE1 GLN A 143      46.155  68.183  18.092  1.00 30.00           O
ATOM   1690  NE2 GLN A 143      47.413  68.774  19.858  1.00 30.00           N
ATOM   1691  H   GLN A 143      45.203  65.860  22.645  1.00110.00           H
ATOM   1692  HA  GLN A 143      46.663  68.295  22.613  1.00110.00           H
ATOM   1693  HB2 GLN A 143      43.907  67.641  21.488  1.00110.00           H
ATOM   1694  HB3 GLN A 143      44.796  69.055  21.079  1.00110.00           H
ATOM   1695  HG2 GLN A 143      46.218  66.433  20.643  1.00110.00           H
ATOM   1696  HG3 GLN A 143      44.839  66.778  19.641  1.00110.00           H
ATOM   1697 HE21 GLN A 143      47.978  69.359  19.260  1.00110.00           H
ATOM   1698 HE22 GLN A 143      47.620  68.711  20.845  1.00110.00           H
ATOM   1699  N   ILE A 144      43.751  68.477  24.208  1.00 30.00           N
ATOM   1700  CA  ILE A 144      42.967  69.306  25.114  1.00 30.00           C
ATOM   1701  C   ILE A 144      43.663  69.348  26.473  1.00 30.00           C
ATOM   1702  O   ILE A 144      43.920  70.413  27.001  1.00 30.00           O
ATOM   1703  CB  ILE A 144      41.524  68.765  25.242  1.00 30.00           C
ATOM   1704  CG1 ILE A 144      40.786  69.007  23.922  1.00 30.00           C
ATOM   1705  CG2 ILE A 144      40.801  69.420  26.413  1.00 30.00           C
ATOM   1706  CD1 ILE A 144      40.869  70.448  23.426  1.00 30.00           C
ATOM   1707  H   ILE A 144      43.399  67.555  23.952  1.00110.00           H
ATOM   1708  HA  ILE A 144      42.974  70.322  24.750  1.00110.00           H
ATOM   1709  HB  ILE A 144      41.545  67.690  25.428  1.00110.00           H
ATOM   1710 HG12 ILE A 144      40.989  68.302  23.123  1.00110.00           H
ATOM   1711 HG13 ILE A 144      39.738  69.051  24.141  1.00110.00           H
ATOM   1712 HG21 ILE A 144      39.736  69.192  26.397  1.00110.00           H
ATOM   1713 HG22 ILE A 144      41.171  69.075  27.378  1.00110.00           H
ATOM   1714 HG23 ILE A 144      40.906  70.504  26.388  1.00110.00           H
ATOM   1715 HD11 ILE A 144      40.244  70.483  22.541  1.00110.00           H
ATOM   1716 HD12 ILE A 144      40.515  71.191  24.142  1.00110.00           H
ATOM   1717 HD13 ILE A 144      41.853  70.727  23.056  1.00110.00           H
ATOM   1718  N   HIS A 145      43.987  68.179  27.018  1.00 30.00           N
ATOM   1719  CA  HIS A 145      44.681  68.092  28.294  1.00 30.00           C
ATOM   1720  C   HIS A 145      45.684  69.234  28.318  1.00 30.00           C
ATOM   1721  O   HIS A 145      45.663  70.085  29.205  1.00 30.00           O
ATOM   1722  CB  HIS A 145      45.409  66.756  28.402  1.00 30.00           C
ATOM   1723  CG  HIS A 145      45.517  66.246  29.801  1.00 30.00           C
ATOM   1724  ND1 HIS A 145      44.411  65.906  30.550  1.00 30.00           N
ATOM   1725  CD2 HIS A 145      46.591  66.040  30.598  1.00 30.00           C
ATOM   1726  CE1 HIS A 145      44.799  65.514  31.750  1.00 30.00           C
ATOM   1727  NE2 HIS A 145      46.117  65.587  31.806  1.00 30.00           N
ATOM   1728  H   HIS A 145      43.811  67.340  26.471  1.00110.00           H
ATOM   1729  HA  HIS A 145      43.947  68.220  29.091  1.00110.00           H
ATOM   1730  HB2 HIS A 145      44.859  65.993  27.850  1.00110.00           H
ATOM   1731  HB3 HIS A 145      46.403  66.765  27.953  1.00110.00           H
ATOM   1732  HD1 HIS A 145      43.450  65.984  30.250  1.00110.00           H
ATOM   1733  HD2 HIS A 145      47.644  66.183  30.404  1.00110.00           H
ATOM   1734  HE1 HIS A 145      44.161  65.362  32.602  1.00110.00           H
ATOM   1735  N   LYS A 146      46.567  69.245  27.328  1.00 30.00           N
ATOM   1736  CA  LYS A 146      47.554  70.309  27.202  1.00 30.00           C
ATOM   1737  C   LYS A 146      46.799  71.649  27.265  1.00 30.00           C
ATOM   1738  O   LYS A 146      47.045  72.475  28.140  1.00 30.00           O
ATOM   1739  CB  LYS A 146      48.259  70.201  25.851  1.00 30.00           C
ATOM   1740  CG  LYS A 146      49.758  70.414  25.896  1.00 30.00           C
ATOM   1741  CD  LYS A 146      50.505  69.104  26.105  1.00 30.00           C
ATOM   1742  CE  LYS A 146      50.311  68.162  24.922  1.00 30.00           C
ATOM   1743  NZ  LYS A 146      51.227  66.991  24.985  1.00 30.00           N1+
ATOM   1744  H   LYS A 146      46.477  68.567  26.578  1.00110.00           H
ATOM   1745  HA  LYS A 146      48.259  70.241  28.033  1.00110.00           H
ATOM   1746  HB2 LYS A 146      47.977  69.285  25.344  1.00110.00           H
ATOM   1747  HB3 LYS A 146      47.889  70.951  25.149  1.00110.00           H
ATOM   1748  HG2 LYS A 146      50.083  70.870  24.962  1.00110.00           H
ATOM   1749  HG3 LYS A 146      50.018  71.134  26.673  1.00110.00           H
ATOM   1750  HD2 LYS A 146      51.567  69.327  26.218  1.00110.00           H
ATOM   1751  HD3 LYS A 146      50.187  68.623  27.031  1.00110.00           H
ATOM   1752  HE2 LYS A 146      49.301  67.765  24.846  1.00110.00           H
ATOM   1753  HE3 LYS A 146      50.537  68.677  23.997  1.00110.00           H
ATOM   1754  HZ1 LYS A 146      51.068  66.402  24.180  1.00110.00           H
ATOM   1755  HZ2 LYS A 146      52.185  67.309  24.983  1.00110.00           H
ATOM   1756  HZ3 LYS A 146      51.047  66.463  25.826  1.00110.00           H
ATOM   1757  N   ILE A 147      45.872  71.851  26.333  1.00 30.00           N
ATOM   1758  CA  ILE A 147      45.109  73.083  26.299  1.00 30.00           C
ATOM   1759  C   ILE A 147      44.685  73.366  27.718  1.00 30.00           C
ATOM   1760  O   ILE A 147      45.275  74.214  28.384  1.00 30.00           O
ATOM   1761  CB  ILE A 147      43.833  72.961  25.431  1.00 30.00           C
ATOM   1762  CG1 ILE A 147      44.204  72.841  23.952  1.00 30.00           C
ATOM   1763  CG2 ILE A 147      42.922  74.173  25.664  1.00 30.00           C
ATOM   1764  CD1 ILE A 147      44.693  74.129  23.329  1.00 30.00           C
ATOM   1765  H   ILE A 147      45.672  71.132  25.648  1.00110.00           H
ATOM   1766  HA  ILE A 147      45.752  73.897  25.962  1.00110.00           H
ATOM   1767  HB  ILE A 147      43.203  72.128  25.682  1.00110.00           H
ATOM   1768 HG12 ILE A 147      45.060  72.206  23.821  1.00110.00           H
ATOM   1769 HG13 ILE A 147      43.381  72.431  23.368  1.00110.00           H
ATOM   1770 HG21 ILE A 147      42.143  74.207  24.901  1.00110.00           H
ATOM   1771 HG22 ILE A 147      42.383  74.166  26.610  1.00110.00           H
ATOM   1772 HG23 ILE A 147      43.468  75.116  25.605  1.00110.00           H
ATOM   1773 HD11 ILE A 147      44.996  73.924  22.303  1.00110.00           H
ATOM   1774 HD12 ILE A 147      43.918  74.894  23.285  1.00110.00           H
ATOM   1775 HD13 ILE A 147      45.562  74.547  23.838  1.00110.00           H
ATOM   1776  N   ARG A 148      43.667  72.629  28.166  1.00 30.00           N
ATOM   1777  CA  ARG A 148      43.103  72.733  29.504  1.00 30.00           C
ATOM   1778  C   ARG A 148      44.085  73.335  30.496  1.00 30.00           C
ATOM   1779  O   ARG A 148      43.837  74.427  30.990  1.00 30.00           O
ATOM   1780  CB  ARG A 148      42.702  71.356  30.022  1.00 30.00           C
ATOM   1781  CG  ARG A 148      41.939  71.402  31.337  1.00 30.00           C
ATOM   1782  CD  ARG A 148      40.455  71.353  31.070  1.00 30.00           C
ATOM   1783  NE  ARG A 148      40.118  70.123  30.361  1.00 30.00           N
ATOM   1784  CZ  ARG A 148      39.062  69.973  29.569  1.00 30.00           C
ATOM   1785  NH1 ARG A 148      38.221  70.981  29.375  1.00 30.00           N
ATOM   1786  NH2 ARG A 148      38.852  68.811  28.963  1.00 30.00           N1+
ATOM   1787  H   ARG A 148      43.520  71.775  27.625  1.00110.00           H
ATOM   1788  HA  ARG A 148      42.226  73.378  29.437  1.00110.00           H
ATOM   1789  HB2 ARG A 148      42.169  70.831  29.231  1.00110.00           H
ATOM   1790  HB3 ARG A 148      43.578  70.737  30.187  1.00110.00           H
ATOM   1791  HG2 ARG A 148      42.258  70.575  31.963  1.00110.00           H
ATOM   1792  HG3 ARG A 148      42.158  72.287  31.935  1.00110.00           H
ATOM   1793  HD2 ARG A 148      39.898  71.387  32.007  1.00110.00           H
ATOM   1794  HD3 ARG A 148      40.166  72.233  30.495  1.00110.00           H
ATOM   1795  HE  ARG A 148      40.722  69.333  30.536  1.00110.00           H
ATOM   1796 HH11 ARG A 148      37.420  70.888  28.766  1.00110.00           H
ATOM   1797 HH12 ARG A 148      38.370  71.866  29.835  1.00110.00           H
ATOM   1798 HH21 ARG A 148      38.048  68.673  28.369  1.00110.00           H
ATOM   1799 HH22 ARG A 148      39.477  68.031  29.101  1.00110.00           H
ATOM   1800  N   LYS A 149      45.203  72.652  30.763  1.00 30.00           N
ATOM   1801  CA  LYS A 149      46.169  73.150  31.743  1.00 30.00           C
ATOM   1802  C   LYS A 149      46.780  74.512  31.420  1.00 30.00           C
ATOM   1803  O   LYS A 149      46.882  75.375  32.313  1.00 30.00           O
ATOM   1804  CB  LYS A 149      47.229  72.116  31.984  1.00 30.00           C
ATOM   1805  CG  LYS A 149      46.648  70.854  32.662  1.00110.00           C
ATOM   1806  CD  LYS A 149      47.657  69.712  32.846  1.00110.00           C
ATOM   1807  CE  LYS A 149      47.025  68.503  33.558  1.00110.00           C
ATOM   1808  NZ  LYS A 149      47.978  67.390  33.690  1.00110.00           N1+
ATOM   1809  H   LYS A 149      45.437  71.848  30.186  1.00110.00           H
ATOM   1810  HA  LYS A 149      45.628  73.284  32.682  1.00110.00           H
ATOM   1811  HB2 LYS A 149      47.704  71.849  31.038  1.00110.00           H
ATOM   1812  HB3 LYS A 149      48.017  72.527  32.618  1.00110.00           H
ATOM   1813  HG2 LYS A 149      46.233  71.130  33.633  1.00110.00           H
ATOM   1814  HG3 LYS A 149      45.810  70.473  32.076  1.00110.00           H
ATOM   1815  HD2 LYS A 149      48.034  69.406  31.869  1.00110.00           H
ATOM   1816  HD3 LYS A 149      48.516  70.068  33.417  1.00110.00           H
ATOM   1817  HE2 LYS A 149      46.680  68.784  34.553  1.00110.00           H
ATOM   1818  HE3 LYS A 149      46.152  68.151  33.007  1.00110.00           H
ATOM   1819  HZ1 LYS A 149      48.255  67.076  32.772  1.00110.00           H
ATOM   1820  HZ2 LYS A 149      48.791  67.692  34.206  1.00110.00           H
ATOM   1821  HZ3 LYS A 149      47.533  66.626  34.177  1.00110.00           H
ATOM   1822  N   GLN A 150      47.158  74.725  30.158  1.00 30.00           N
ATOM   1823  CA  GLN A 150      47.729  76.004  29.768  1.00 30.00           C
ATOM   1824  C   GLN A 150      46.738  77.071  30.094  1.00 30.00           C
ATOM   1825  O   GLN A 150      47.110  78.020  30.747  1.00 30.00           O
ATOM   1826  CB  GLN A 150      48.026  76.025  28.298  1.00 30.00           C
ATOM   1827  CG  GLN A 150      48.392  77.359  27.593  1.00110.00           C
ATOM   1828  CD  GLN A 150      49.796  77.879  27.899  1.00110.00           C
ATOM   1829  OE1 GLN A 150      50.237  77.905  29.043  1.00110.00           O
ATOM   1830  NE2 GLN A 150      50.526  78.294  26.869  1.00110.00           N
ATOM   1831  H   GLN A 150      46.893  74.052  29.438  1.00110.00           H
ATOM   1832  HA  GLN A 150      48.647  76.178  30.334  1.00110.00           H
ATOM   1833  HB2 GLN A 150      48.822  75.305  28.102  1.00110.00           H
ATOM   1834  HB3 GLN A 150      47.171  75.634  27.751  1.00110.00           H
ATOM   1835  HG2 GLN A 150      48.313  77.198  26.516  1.00110.00           H
ATOM   1836  HG3 GLN A 150      47.674  78.150  27.812  1.00110.00           H
ATOM   1837 HE21 GLN A 150      51.462  78.630  27.031  1.00110.00           H
ATOM   1838 HE22 GLN A 150      50.159  78.253  25.927  1.00110.00           H
ATOM   1839  N   PHE A 151      45.478  76.915  29.675  1.00 30.00           N
ATOM   1840  CA  PHE A 151      44.444  77.915  29.950  1.00 30.00           C
ATOM   1841  C   PHE A 151      44.222  78.160  31.428  1.00 30.00           C
ATOM   1842  O   PHE A 151      44.209  79.301  31.855  1.00 30.00           O
ATOM   1843  CB  PHE A 151      43.122  77.522  29.287  1.00 30.00           C
ATOM   1844  CG  PHE A 151      42.208  78.690  29.021  1.00 30.00           C
ATOM   1845  CD1 PHE A 151      40.879  78.491  28.659  1.00 30.00           C
ATOM   1846  CD2 PHE A 151      42.693  79.990  29.099  1.00 30.00           C
ATOM   1847  CE1 PHE A 151      40.060  79.571  28.379  1.00 30.00           C
ATOM   1848  CE2 PHE A 151      41.879  81.081  28.819  1.00 30.00           C
ATOM   1849  CZ  PHE A 151      40.566  80.874  28.459  1.00 30.00           C
ATOM   1850  H   PHE A 151      45.241  76.040  29.215  1.00110.00           H
ATOM   1851  HA  PHE A 151      44.904  78.770  29.472  1.00110.00           H
ATOM   1852  HB2 PHE A 151      43.320  77.053  28.322  1.00110.00           H
ATOM   1853  HB3 PHE A 151      42.590  76.772  29.876  1.00110.00           H
ATOM   1854  HD1 PHE A 151      40.501  77.489  28.526  1.00110.00           H
ATOM   1855  HD2 PHE A 151      43.700  80.265  29.271  1.00110.00           H
ATOM   1856  HE1 PHE A 151      39.042  79.411  28.057  1.00110.00           H
ATOM   1857  HE2 PHE A 151      42.281  82.085  28.859  1.00110.00           H
ATOM   1858  HZ  PHE A 151      39.936  81.718  28.220  1.00110.00           H
ATOM   1859  N   PHE A 152      44.041  77.096  32.211  1.00 30.00           N
ATOM   1860  CA  PHE A 152      43.848  77.182  33.682  1.00 30.00           C
ATOM   1861  C   PHE A 152      44.881  78.161  34.243  1.00 30.00           C
ATOM   1862  O   PHE A 152      44.525  79.183  34.822  1.00 30.00           O
ATOM   1863  CB  PHE A 152      44.074  75.792  34.312  1.00 30.00           C
ATOM   1864  CG  PHE A 152      42.801  75.032  34.689  1.00 30.00           C
ATOM   1865  CD1 PHE A 152      41.571  75.306  34.090  1.00 30.00           C
ATOM   1866  CD2 PHE A 152      42.865  73.988  35.618  1.00 30.00           C
ATOM   1867  CE1 PHE A 152      40.430  74.547  34.413  1.00 30.00           C
ATOM   1868  CE2 PHE A 152      41.735  73.231  35.942  1.00 30.00           C
ATOM   1869  CZ  PHE A 152      40.519  73.510  35.339  1.00 30.00           C
ATOM   1870  H   PHE A 152      44.065  76.174  31.783  1.00110.00           H
ATOM   1871  HA  PHE A 152      42.873  77.605  33.926  1.00110.00           H
ATOM   1872  HB2 PHE A 152      44.645  75.156  33.640  1.00110.00           H
ATOM   1873  HB3 PHE A 152      44.687  75.860  35.210  1.00110.00           H
ATOM   1874  HD1 PHE A 152      41.474  76.096  33.366  1.00110.00           H
ATOM   1875  HD2 PHE A 152      43.808  73.740  36.085  1.00110.00           H
ATOM   1876  HE1 PHE A 152      39.480  74.788  33.971  1.00110.00           H
ATOM   1877  HE2 PHE A 152      41.823  72.397  36.606  1.00110.00           H
ATOM   1878  HZ  PHE A 152      39.644  72.926  35.586  1.00110.00           H
ATOM   1879  N   HIS A 153      46.160  77.830  34.056  1.00 30.00           N
ATOM   1880  CA  HIS A 153      47.287  78.670  34.499  1.00 30.00           C
ATOM   1881  C   HIS A 153      47.302  80.015  33.755  1.00 30.00           C
ATOM   1882  O   HIS A 153      47.767  81.035  34.261  1.00 30.00           O
ATOM   1883  CB  HIS A 153      48.587  77.884  34.242  1.00 30.00           C
ATOM   1884  CG  HIS A 153      49.842  78.705  34.253  1.00 30.00           C
ATOM   1885  ND1 HIS A 153      50.765  78.639  35.276  1.00 30.00           N
ATOM   1886  CD2 HIS A 153      50.370  79.542  33.329  1.00 30.00           C
ATOM   1887  CE1 HIS A 153      51.807  79.395  34.980  1.00 30.00           C
ATOM   1888  NE2 HIS A 153      51.593  79.955  33.804  1.00 30.00           N
ATOM   1889  H   HIS A 153      46.361  77.019  33.478  1.00110.00           H
ATOM   1890  HA  HIS A 153      47.196  78.869  35.566  1.00110.00           H
ATOM   1891  HB2 HIS A 153      48.682  77.062  34.951  1.00110.00           H
ATOM   1892  HB3 HIS A 153      48.541  77.425  33.253  1.00110.00           H
ATOM   1893  HD1 HIS A 153      50.720  78.036  36.095  1.00110.00           H
ATOM   1894  HD2 HIS A 153      49.913  79.813  32.392  1.00110.00           H
ATOM   1895  HE1 HIS A 153      52.690  79.519  35.590  1.00110.00           H
ATOM   1896  N   ALA A 154      46.788  80.023  32.542  1.00 30.00           N
ATOM   1897  CA  ALA A 154      46.756  81.253  31.780  1.00 30.00           C
ATOM   1898  C   ALA A 154      45.872  82.213  32.530  1.00 30.00           C
ATOM   1899  O   ALA A 154      46.336  83.262  32.981  1.00 30.00           O
ATOM   1900  CB  ALA A 154      46.200  80.992  30.389  1.00 30.00           C
ATOM   1901  H   ALA A 154      46.482  79.165  32.097  1.00110.00           H
ATOM   1902  HA  ALA A 154      47.765  81.662  31.694  1.00110.00           H
ATOM   1903  HB1 ALA A 154      46.361  81.884  29.780  1.00110.00           H
ATOM   1904  HB2 ALA A 154      46.703  80.196  29.848  1.00110.00           H
ATOM   1905  HB3 ALA A 154      45.140  80.861  30.387  1.00110.00           H
ATOM   1906  N   ILE A 155      44.595  81.858  32.656  1.00 30.00           N
ATOM   1907  CA  ILE A 155      43.662  82.704  33.365  1.00 30.00           C
ATOM   1908  C   ILE A 155      44.377  83.168  34.609  1.00 30.00           C
ATOM   1909  O   ILE A 155      44.632  84.357  34.761  1.00 30.00           O
ATOM   1910  CB  ILE A 155      42.410  81.931  33.828  1.00 30.00           C
ATOM   1911  CG1 ILE A 155      41.624  81.400  32.627  1.00 30.00           C
ATOM   1912  CG2 ILE A 155      41.533  82.846  34.692  1.00 30.00           C
ATOM   1913  CD1 ILE A 155      40.851  82.473  31.862  1.00 30.00           C
ATOM   1914  H   ILE A 155      44.317  80.928  32.341  1.00110.00           H
ATOM   1915  HA  ILE A 155      43.400  83.564  32.747  1.00110.00           H
ATOM   1916  HB  ILE A 155      42.690  81.058  34.421  1.00110.00           H
ATOM   1917 HG12 ILE A 155      42.257  80.850  31.934  1.00110.00           H
ATOM   1918 HG13 ILE A 155      40.904  80.667  32.993  1.00110.00           H
ATOM   1919 HG21 ILE A 155      40.550  82.410  34.856  1.00110.00           H
ATOM   1920 HG22 ILE A 155      41.947  82.984  35.691  1.00110.00           H
ATOM   1921 HG23 ILE A 155      41.407  83.845  34.273  1.00110.00           H
ATOM   1922 HD11 ILE A 155      40.128  82.039  31.171  1.00110.00           H
ATOM   1923 HD12 ILE A 155      40.350  83.060  32.587  1.00110.00           H
ATOM   1924 HD13 ILE A 155      41.517  83.129  31.301  1.00110.00           H
ATOM   1925  N   MET A 156      44.733  82.226  35.483  1.00 30.00           N
ATOM   1926  CA  MET A 156      45.427  82.562  36.727  1.00 30.00           C
ATOM   1927  C   MET A 156      46.644  83.437  36.579  1.00 30.00           C
ATOM   1928  O   MET A 156      47.315  83.733  37.550  1.00 30.00           O
ATOM   1929  CB  MET A 156      45.822  81.258  37.414  1.00 30.00           C
ATOM   1930  CG  MET A 156      44.633  80.537  37.987  1.00 30.00           C
ATOM   1931  SD  MET A 156      43.829  81.679  39.115  1.00 30.00           S
ATOM   1932  CE  MET A 156      44.828  81.448  40.540  1.00 30.00           C
ATOM   1933  H   MET A 156      44.555  81.253  35.259  1.00110.00           H
ATOM   1934  HA  MET A 156      44.759  83.197  37.306  1.00110.00           H
ATOM   1935  HB2 MET A 156      46.338  80.611  36.708  1.00110.00           H
ATOM   1936  HB3 MET A 156      46.541  81.435  38.215  1.00110.00           H
ATOM   1937  HG2 MET A 156      43.947  80.303  37.180  1.00110.00           H
ATOM   1938  HG3 MET A 156      44.926  79.661  38.540  1.00110.00           H
ATOM   1939  HE1 MET A 156      44.456  82.052  41.368  1.00110.00           H
ATOM   1940  HE2 MET A 156      44.841  80.403  40.847  1.00110.00           H
ATOM   1941  HE3 MET A 156      45.848  81.761  40.329  1.00110.00           H
ATOM   1942  N   ARG A 157      46.971  83.834  35.365  1.00 30.00           N
ATOM   1943  CA  ARG A 157      48.113  84.699  35.225  1.00 30.00           C
ATOM   1944  C   ARG A 157      47.764  86.012  34.543  1.00 30.00           C
ATOM   1945  O   ARG A 157      48.571  86.919  34.548  1.00 30.00           O
ATOM   1946  CB  ARG A 157      49.208  84.002  34.473  1.00 30.00           C
ATOM   1947  CG  ARG A 157      50.415  83.479  35.297  1.00110.00           C
ATOM   1948  CD  ARG A 157      50.120  82.306  36.244  1.00110.00           C
ATOM   1949  NE  ARG A 157      51.306  81.936  37.032  1.00110.00           N
ATOM   1950  CZ  ARG A 157      51.383  80.904  37.885  1.00110.00           C
ATOM   1951  NH1 ARG A 157      50.335  80.099  38.094  1.00110.00           N
ATOM   1952  NH2 ARG A 157      52.529  80.673  38.532  1.00110.00           N1+
ATOM   1953  H   ARG A 157      46.445  83.565  34.533  1.00110.00           H
ATOM   1954  HA  ARG A 157      48.647  84.750  36.116  1.00110.00           H
ATOM   1955  HB2 ARG A 157      48.812  83.201  33.854  1.00110.00           H
ATOM   1956  HB3 ARG A 157      49.648  84.678  33.737  1.00110.00           H
ATOM   1957  HG2 ARG A 157      51.188  83.161  34.596  1.00110.00           H
ATOM   1958  HG3 ARG A 157      50.852  84.306  35.861  1.00110.00           H
ATOM   1959  HD2 ARG A 157      49.335  82.554  36.949  1.00110.00           H
ATOM   1960  HD3 ARG A 157      49.785  81.440  35.678  1.00110.00           H
ATOM   1961  HE  ARG A 157      52.109  82.537  36.911  1.00110.00           H
ATOM   1962 HH11 ARG A 157      50.391  79.300  38.707  1.00110.00           H
ATOM   1963 HH12 ARG A 157      49.469  80.280  37.608  1.00110.00           H
ATOM   1964 HH21 ARG A 157      52.621  79.895  39.167  1.00110.00           H
ATOM   1965 HH22 ARG A 157      53.331  81.272  38.397  1.00110.00           H
ATOM   1966  N   GLN A 158      46.582  86.136  33.957  1.00 30.00           N
ATOM   1967  CA  GLN A 158      46.244  87.370  33.274  1.00 30.00           C
ATOM   1968  C   GLN A 158      46.283  88.563  34.257  1.00 30.00           C
ATOM   1969  O   GLN A 158      46.118  89.756  33.862  1.00 30.00           O
ATOM   1970  CB  GLN A 158      44.839  87.285  32.672  1.00 30.00           C
ATOM   1971  CG  GLN A 158      44.620  88.151  31.438  1.00 30.00           C
ATOM   1972  CD  GLN A 158      43.205  88.684  31.337  1.00 30.00           C
ATOM   1973  OE1 GLN A 158      42.239  87.946  31.506  1.00 30.00           O
ATOM   1974  NE2 GLN A 158      43.078  89.973  31.052  1.00 30.00           N
ATOM   1975  H   GLN A 158      45.896  85.388  34.057  1.00110.00           H
ATOM   1976  HA  GLN A 158      46.977  87.537  32.482  1.00110.00           H
ATOM   1977  HB2 GLN A 158      44.629  86.255  32.379  1.00110.00           H
ATOM   1978  HB3 GLN A 158      44.096  87.504  33.444  1.00110.00           H
ATOM   1979  HG2 GLN A 158      45.312  88.994  31.445  1.00110.00           H
ATOM   1980  HG3 GLN A 158      44.850  87.582  30.536  1.00110.00           H
ATOM   1981 HE21 GLN A 158      42.124  90.284  30.882  1.00110.00           H
ATOM   1982 HE22 GLN A 158      43.874  90.569  30.892  1.00110.00           H
ATOM   1983  N   GLU A 159      46.533  88.245  35.526  1.00 30.00           N
ATOM   1984  CA  GLU A 159      46.497  89.179  36.661  1.00 30.00           C
ATOM   1985  C   GLU A 159      45.530  90.320  36.751  1.00 30.00           C
ATOM   1986  O   GLU A 159      44.383  90.147  36.381  1.00 30.00           O
ATOM   1987  CB  GLU A 159      47.939  89.569  36.979  1.00 30.00           C
ATOM   1988  CG  GLU A 159      48.557  88.595  37.947  1.00 30.00           C
ATOM   1989  CD  GLU A 159      48.162  87.174  37.612  1.00 30.00           C
ATOM   1990  OE1 GLU A 159      46.935  86.893  37.614  1.00 30.00           O
ATOM   1991  OE2 GLU A 159      49.074  86.360  37.324  1.00 30.00           O1-
ATOM   1992  H   GLU A 159      46.717  87.278  35.752  1.00110.00           H
ATOM   1993  HA  GLU A 159      45.998  88.808  37.551  1.00110.00           H
ATOM   1994  HB2 GLU A 159      48.534  89.649  36.066  1.00110.00           H
ATOM   1995  HB3 GLU A 159      48.072  90.466  37.480  1.00110.00           H
ATOM   1996  HG2 GLU A 159      49.643  88.662  37.969  1.00110.00           H
ATOM   1997  HG3 GLU A 159      48.212  88.800  38.960  1.00110.00           H
ATOM   1998  N   ILE A 160      45.941  91.521  37.143  1.00 30.00           N
ATOM   1999  CA  ILE A 160      44.935  92.578  37.286  1.00 30.00           C
ATOM   2000  C   ILE A 160      44.102  93.044  36.090  1.00 30.00           C
ATOM   2001  O   ILE A 160      43.524  94.142  36.072  1.00 30.00           O
ATOM   2002  CB  ILE A 160      45.555  93.814  37.903  1.00 30.00           C
ATOM   2003  CG1 ILE A 160      46.767  93.419  38.756  1.00 30.00           C
ATOM   2004  CG2 ILE A 160      44.492  94.517  38.753  1.00 30.00           C
ATOM   2005  CD1 ILE A 160      47.796  92.692  37.919  1.00 30.00           C
ATOM   2006  H   ILE A 160      46.902  91.749  37.362  1.00110.00           H
ATOM   2007  HA  ILE A 160      44.204  92.181  37.995  1.00110.00           H
ATOM   2008  HB  ILE A 160      45.910  94.507  37.135  1.00110.00           H
ATOM   2009 HG12 ILE A 160      46.993  93.591  39.768  1.00110.00           H
ATOM   2010 HG13 ILE A 160      46.294  92.570  39.252  1.00110.00           H
ATOM   2011 HG21 ILE A 160      44.972  95.391  39.178  1.00110.00           H
ATOM   2012 HG22 ILE A 160      43.618  94.914  38.265  1.00110.00           H
ATOM   2013 HG23 ILE A 160      44.133  93.883  39.561  1.00110.00           H
ATOM   2014 HD11 ILE A 160      48.375  92.024  38.555  1.00110.00           H
ATOM   2015 HD12 ILE A 160      47.821  92.530  36.858  1.00110.00           H
ATOM   2016 HD13 ILE A 160      48.546  93.484  37.893  1.00110.00           H
ATOM   2017  N   GLY A 161      43.980  92.186  35.097  1.00 30.00           N
ATOM   2018  CA  GLY A 161      43.177  92.637  33.992  1.00 30.00           C
ATOM   2019  C   GLY A 161      41.868  91.927  34.139  1.00 30.00           C
ATOM   2020  O   GLY A 161      40.778  92.413  33.773  1.00 30.00           O
ATOM   2021  H   GLY A 161      44.454  91.288  35.136  1.00110.00           H
ATOM   2022  HA2 GLY A 161      43.291  93.574  33.480  1.00110.00           H
ATOM   2023  HA3 GLY A 161      43.628  92.053  33.189  1.00110.00           H
ATOM   2024  N   TRP A 162      42.056  90.747  34.737  1.00 30.00           N
ATOM   2025  CA  TRP A 162      41.054  89.741  35.045  1.00 30.00           C
ATOM   2026  C   TRP A 162      40.073  90.321  36.034  1.00 30.00           C
ATOM   2027  O   TRP A 162      39.160  89.654  36.504  1.00 30.00           O
ATOM   2028  CB  TRP A 162      41.787  88.473  35.562  1.00 30.00           C
ATOM   2029  CG  TRP A 162      41.384  87.859  36.897  1.00 30.00           C
ATOM   2030  CD1 TRP A 162      40.113  87.671  37.372  1.00 30.00           C
ATOM   2031  CD2 TRP A 162      42.260  87.259  37.865  1.00 30.00           C
ATOM   2032  NE1 TRP A 162      40.146  86.994  38.567  1.00 30.00           N
ATOM   2033  CE3 TRP A 162      43.650  87.118  37.962  1.00 30.00           C
ATOM   2034  CE2 TRP A 162      41.449  86.729  38.893  1.00 30.00           C
ATOM   2035  CZ3 TRP A 162      44.174  86.463  39.059  1.00 30.00           C
ATOM   2036  CZ2 TRP A 162      41.981  86.070  39.999  1.00 30.00           C
ATOM   2037  CH2 TRP A 162      43.344  85.948  40.063  1.00 30.00           C
ATOM   2038  H   TRP A 162      42.982  90.576  35.114  1.00110.00           H
ATOM   2039  HA  TRP A 162      40.368  89.444  34.284  1.00110.00           H
ATOM   2040  HB2 TRP A 162      41.609  87.686  34.829  1.00110.00           H
ATOM   2041  HB3 TRP A 162      42.865  88.572  35.537  1.00110.00           H
ATOM   2042  HD1 TRP A 162      39.227  87.589  36.758  1.00110.00           H
ATOM   2043  HE1 TRP A 162      39.322  86.568  38.980  1.00110.00           H
ATOM   2044  HE3 TRP A 162      44.286  87.477  37.170  1.00110.00           H
ATOM   2045  HZ3 TRP A 162      45.236  86.300  39.148  1.00110.00           H
ATOM   2046  HZ2 TRP A 162      41.310  85.431  40.537  1.00110.00           H
ATOM   2047  HH2 TRP A 162      43.787  85.359  40.853  1.00110.00           H
ATOM   2048  N   PHE A 163      40.276  91.599  36.319  1.00 30.00           N
ATOM   2049  CA  PHE A 163      39.405  92.359  37.194  1.00 30.00           C
ATOM   2050  C   PHE A 163      39.267  93.571  36.348  1.00 30.00           C
ATOM   2051  O   PHE A 163      38.233  94.100  36.148  1.00 30.00           O
ATOM   2052  CB  PHE A 163      40.093  92.722  38.512  1.00 30.00           C
ATOM   2053  CG  PHE A 163      39.273  93.637  39.391  1.00 30.00           C
ATOM   2054  CD1 PHE A 163      38.064  93.208  39.931  1.00 30.00           C
ATOM   2055  CD2 PHE A 163      39.705  94.930  39.672  1.00 30.00           C
ATOM   2056  CE1 PHE A 163      37.300  94.050  40.734  1.00 30.00           C
ATOM   2057  CE2 PHE A 163      38.944  95.780  40.477  1.00 30.00           C
ATOM   2058  CZ  PHE A 163      37.740  95.336  41.008  1.00 30.00           C
ATOM   2059  H   PHE A 163      40.859  92.126  35.686  1.00110.00           H
ATOM   2060  HA  PHE A 163      38.428  91.894  37.346  1.00110.00           H
ATOM   2061  HB2 PHE A 163      40.290  91.808  39.073  1.00110.00           H
ATOM   2062  HB3 PHE A 163      41.072  93.171  38.332  1.00110.00           H
ATOM   2063  HD1 PHE A 163      37.709  92.207  39.729  1.00110.00           H
ATOM   2064  HD2 PHE A 163      40.642  95.285  39.266  1.00110.00           H
ATOM   2065  HE1 PHE A 163      36.364  93.700  41.145  1.00110.00           H
ATOM   2066  HE2 PHE A 163      39.297  96.780  40.688  1.00110.00           H
ATOM   2067  HZ  PHE A 163      37.149  95.991  41.633  1.00110.00           H
ATOM   2068  N   ASP A 164      40.351  94.027  35.811  1.00 30.00           N
ATOM   2069  CA  ASP A 164      40.174  95.148  34.930  1.00 30.00           C
ATOM   2070  C   ASP A 164      38.963  95.047  33.975  1.00 30.00           C
ATOM   2071  O   ASP A 164      38.242  96.022  33.787  1.00 30.00           O
ATOM   2072  CB  ASP A 164      41.456  95.357  34.141  1.00 30.00           C
ATOM   2073  CG  ASP A 164      42.658  95.376  35.046  1.00 30.00           C
ATOM   2074  OD1 ASP A 164      42.458  95.204  36.265  1.00 30.00           O
ATOM   2075  OD2 ASP A 164      43.802  95.523  34.583  1.00 30.00           O1-
ATOM   2076  H   ASP A 164      41.290  93.848  36.155  1.00110.00           H
ATOM   2077  HA  ASP A 164      40.013  96.029  35.557  1.00110.00           H
ATOM   2078  HB2 ASP A 164      41.548  94.683  33.297  1.00110.00           H
ATOM   2079  HB3 ASP A 164      41.407  96.343  33.679  1.00110.00           H
ATOM   2080  N   VAL A 165      38.725  93.893  33.370  1.00 30.00           N
ATOM   2081  CA  VAL A 165      37.572  93.766  32.477  1.00 30.00           C
ATOM   2082  C   VAL A 165      37.138  92.320  32.641  1.00 30.00           C
ATOM   2083  O   VAL A 165      37.290  91.779  33.725  1.00 30.00           O
ATOM   2084  CB  VAL A 165      37.964  94.053  31.012  1.00 30.00           C
ATOM   2085  CG1 VAL A 165      38.322  95.525  30.863  1.00 30.00           C
ATOM   2086  CG2 VAL A 165      39.144  93.167  30.595  1.00 30.00           C
ATOM   2087  H   VAL A 165      39.322  93.090  33.571  1.00110.00           H
ATOM   2088  HA  VAL A 165      36.726  94.382  32.789  1.00110.00           H
ATOM   2089  HB  VAL A 165      37.114  93.869  30.354  1.00110.00           H
ATOM   2090 HG11 VAL A 165      38.454  95.775  29.810  1.00110.00           H
ATOM   2091 HG12 VAL A 165      37.533  96.173  31.246  1.00110.00           H
ATOM   2092 HG13 VAL A 165      39.256  95.788  31.358  1.00110.00           H
ATOM   2093 HG21 VAL A 165      39.352  93.272  29.530  1.00110.00           H
ATOM   2094 HG22 VAL A 165      40.058  93.440  31.124  1.00110.00           H
ATOM   2095 HG23 VAL A 165      38.992  92.130  30.794  1.00110.00           H
ATOM   2096  N   HIS A 166      36.605  91.693  31.599  1.00 30.00           N
ATOM   2097  CA  HIS A 166      36.190  90.283  31.677  1.00 30.00           C
ATOM   2098  C   HIS A 166      35.051  90.020  32.718  1.00 30.00           C
ATOM   2099  O   HIS A 166      35.233  90.235  33.913  1.00 30.00           O
ATOM   2100  CB  HIS A 166      37.390  89.384  32.007  1.00 30.00           C
ATOM   2101  CG  HIS A 166      38.626  89.672  31.202  1.00 30.00           C
ATOM   2102  ND1 HIS A 166      38.606  89.893  29.841  1.00 30.00           N
ATOM   2103  CD2 HIS A 166      39.931  89.706  31.565  1.00 30.00           C
ATOM   2104  CE1 HIS A 166      39.843  90.046  29.400  1.00 30.00           C
ATOM   2105  NE2 HIS A 166      40.666  89.936  30.428  1.00 30.00           N
ATOM   2106  H   HIS A 166      36.510  92.185  30.726  1.00110.00           H
ATOM   2107  HA  HIS A 166      35.821  90.016  30.686  1.00110.00           H
ATOM   2108  HB2 HIS A 166      37.657  89.424  33.065  1.00110.00           H
ATOM   2109  HB3 HIS A 166      37.115  88.345  31.824  1.00110.00           H
ATOM   2110  HD1 HIS A 166      37.783  89.909  29.256  1.00110.00           H
ATOM   2111  HD2 HIS A 166      40.467  89.544  32.454  1.00110.00           H
ATOM   2112  HE1 HIS A 166      40.133  90.223  28.374  1.00110.00           H
ATOM   2113  N   ASP A 167      33.887  89.547  32.262  1.00 30.00           N
ATOM   2114  CA  ASP A 167      32.740  89.269  33.142  1.00 30.00           C
ATOM   2115  C   ASP A 167      33.177  88.308  34.205  1.00 30.00           C
ATOM   2116  O   ASP A 167      32.490  88.103  35.198  1.00 30.00           O
ATOM   2117  CB  ASP A 167      31.593  88.598  32.374  1.00 30.00           C
ATOM   2118  CG  ASP A 167      30.874  89.538  31.432  1.00 30.00           C
ATOM   2119  OD1 ASP A 167      31.442  89.869  30.372  1.00 30.00           O
ATOM   2120  OD2 ASP A 167      29.735  89.940  31.754  1.00 30.00           O1-
ATOM   2121  H   ASP A 167      33.740  89.453  31.266  1.00110.00           H
ATOM   2122  HA  ASP A 167      32.403  90.192  33.620  1.00110.00           H
ATOM   2123  HB2 ASP A 167      32.271  87.877  32.058  1.00110.00           H
ATOM   2124  HB3 ASP A 167      30.866  88.127  33.038  1.00110.00           H
ATOM   2125  N   VAL A 168      34.307  87.680  33.942  1.00 30.00           N
ATOM   2126  CA  VAL A 168      34.887  86.687  34.843  1.00 30.00           C
ATOM   2127  C   VAL A 168      33.964  85.471  34.955  1.00 30.00           C
ATOM   2128  O   VAL A 168      34.394  84.309  35.121  1.00 30.00           O
ATOM   2129  CB  VAL A 168      35.026  87.279  36.267  1.00 30.00           C
ATOM   2130  CG1 VAL A 168      35.415  86.193  37.256  1.00 30.00           C
ATOM   2131  CG2 VAL A 168      36.036  88.409  36.269  1.00 30.00           C
ATOM   2132  H   VAL A 168      34.810  87.955  33.116  1.00110.00           H
ATOM   2133  HA  VAL A 168      35.860  86.376  34.463  1.00110.00           H
ATOM   2134  HB  VAL A 168      34.117  87.669  36.712  1.00110.00           H
ATOM   2135 HG11 VAL A 168      35.682  86.627  38.220  1.00110.00           H
ATOM   2136 HG12 VAL A 168      34.614  85.488  37.482  1.00110.00           H
ATOM   2137 HG13 VAL A 168      36.284  85.627  36.917  1.00110.00           H
ATOM   2138 HG21 VAL A 168      36.465  88.561  37.260  1.00110.00           H
ATOM   2139 HG22 VAL A 168      36.870  88.244  35.586  1.00110.00           H
ATOM   2140 HG23 VAL A 168      35.566  89.357  36.035  1.00110.00           H
ATOM   2141  N   GLY A 169      32.703  85.762  34.676  1.00 30.00           N
ATOM   2142  CA  GLY A 169      31.631  84.854  35.022  1.00 30.00           C
ATOM   2143  C   GLY A 169      31.687  84.328  33.612  1.00 30.00           C
ATOM   2144  O   GLY A 169      31.970  83.141  33.352  1.00 30.00           O
ATOM   2145  H   GLY A 169      32.508  86.762  34.780  1.00110.00           H
ATOM   2146  HA2 GLY A 169      31.875  84.106  35.778  1.00110.00           H
ATOM   2147  HA3 GLY A 169      30.696  85.365  35.252  1.00110.00           H
ATOM   2148  N   GLU A 170      31.430  85.236  32.683  1.00 30.00           N
ATOM   2149  CA  GLU A 170      31.445  84.895  31.278  1.00 30.00           C
ATOM   2150  C   GLU A 170      32.716  84.121  30.979  1.00 30.00           C
ATOM   2151  O   GLU A 170      32.745  83.323  30.048  1.00 30.00           O
ATOM   2152  CB  GLU A 170      31.334  86.179  30.453  1.00 30.00           C
ATOM   2153  CG  GLU A 170      31.609  86.026  28.979  1.00 30.00           C
ATOM   2154  CD  GLU A 170      33.082  86.170  28.665  1.00 30.00           C
ATOM   2155  OE1 GLU A 170      33.454  86.095  27.475  1.00 30.00           O
ATOM   2156  OE2 GLU A 170      33.872  86.364  29.613  1.00 30.00           O1-
ATOM   2157  H   GLU A 170      31.230  86.182  32.962  1.00110.00           H
ATOM   2158  HA  GLU A 170      30.595  84.246  31.061  1.00110.00           H
ATOM   2159  HB2 GLU A 170      30.348  86.623  30.599  1.00110.00           H
ATOM   2160  HB3 GLU A 170      32.037  86.934  30.621  1.00110.00           H
ATOM   2161  HG2 GLU A 170      31.227  85.081  28.591  1.00110.00           H
ATOM   2162  HG3 GLU A 170      31.092  86.814  28.435  1.00110.00           H
ATOM   2163  N   LEU A 171      33.750  84.332  31.794  1.00 30.00           N
ATOM   2164  CA  LEU A 171      35.015  83.626  31.604  1.00 30.00           C
ATOM   2165  C   LEU A 171      34.949  82.152  31.947  1.00 30.00           C
ATOM   2166  O   LEU A 171      34.902  81.310  31.054  1.00 30.00           O
ATOM   2167  CB  LEU A 171      36.136  84.273  32.423  1.00 30.00           C
ATOM   2168  CG  LEU A 171      37.485  83.557  32.256  1.00 30.00           C
ATOM   2169  CD1 LEU A 171      38.609  84.578  32.235  1.00 30.00           C
ATOM   2170  CD2 LEU A 171      37.685  82.519  33.359  1.00 30.00           C
ATOM   2171  H   LEU A 171      33.589  84.865  32.632  1.00110.00           H
ATOM   2172  HA  LEU A 171      35.284  83.727  30.553  1.00110.00           H
ATOM   2173  HB2 LEU A 171      36.185  85.306  32.079  1.00110.00           H
ATOM   2174  HB3 LEU A 171      35.935  84.343  33.472  1.00110.00           H
ATOM   2175  HG  LEU A 171      37.522  83.059  31.285  1.00110.00           H
ATOM   2176 HD11 LEU A 171      39.318  84.400  31.430  1.00110.00           H
ATOM   2177 HD12 LEU A 171      38.256  85.577  31.981  1.00110.00           H
ATOM   2178 HD13 LEU A 171      39.108  84.699  33.198  1.00110.00           H
ATOM   2179 HD21 LEU A 171      38.720  82.397  33.644  1.00110.00           H
ATOM   2180 HD22 LEU A 171      37.179  82.767  34.291  1.00110.00           H
ATOM   2181 HD23 LEU A 171      37.416  81.519  33.031  1.00110.00           H
ATOM   2182  N   ASN A 172      34.951  81.819  33.235  1.00 30.00           N
ATOM   2183  CA  ASN A 172      34.920  80.394  33.558  1.00 30.00           C
ATOM   2184  C   ASN A 172      33.972  79.716  32.591  1.00 30.00           C
ATOM   2185  O   ASN A 172      34.289  78.672  31.978  1.00 30.00           O
ATOM   2186  CB  ASN A 172      34.501  80.133  35.016  1.00 30.00           C
ATOM   2187  CG  ASN A 172      33.211  80.826  35.399  1.00 30.00           C
ATOM   2188  OD1 ASN A 172      32.088  80.172  35.141  1.00 30.00           O
ATOM   2189  ND2 ASN A 172      33.225  81.938  35.922  1.00 30.00           N
ATOM   2190  H   ASN A 172      34.842  82.523  33.961  1.00110.00           H
ATOM   2191  HA  ASN A 172      35.907  79.960  33.404  1.00110.00           H
ATOM   2192  HB2 ASN A 172      34.376  79.059  35.164  1.00110.00           H
ATOM   2193  HB3 ASN A 172      35.296  80.381  35.698  1.00110.00           H
ATOM   2194 HD21 ASN A 172      32.357  82.389  36.173  1.00110.00           H
ATOM   2195 HD22 ASN A 172      34.105  82.401  36.101  1.00110.00           H
ATOM   2196  N   THR A 173      32.817  80.340  32.423  1.00 30.00           N
ATOM   2197  CA  THR A 173      31.855  79.780  31.520  1.00 30.00           C
ATOM   2198  C   THR A 173      32.601  79.423  30.231  1.00 30.00           C
ATOM   2199  O   THR A 173      32.620  78.263  29.820  1.00 30.00           O
ATOM   2200  CB  THR A 173      30.714  80.780  31.253  1.00 30.00           C
ATOM   2201  OG1 THR A 173      30.044  81.070  32.489  1.00 30.00           O
ATOM   2202  CG2 THR A 173      29.708  80.199  30.275  1.00 30.00           C
ATOM   2203  H   THR A 173      32.583  81.197  32.917  1.00110.00           H
ATOM   2204  HA  THR A 173      31.451  78.864  31.955  1.00110.00           H
ATOM   2205  HB  THR A 173      31.103  81.710  30.851  1.00110.00           H
ATOM   2206  HG1 THR A 173      30.527  81.746  32.944  1.00110.00           H
ATOM   2207 HG21 THR A 173      28.868  80.879  30.133  1.00110.00           H
ATOM   2208 HG22 THR A 173      30.135  80.025  29.287  1.00110.00           H
ATOM   2209 HG23 THR A 173      29.305  79.250  30.633  1.00110.00           H
ATOM   2210  N   ARG A 174      33.273  80.390  29.622  1.00 30.00           N
ATOM   2211  CA  ARG A 174      33.974  80.080  28.390  1.00 30.00           C
ATOM   2212  C   ARG A 174      35.079  79.068  28.584  1.00 30.00           C
ATOM   2213  O   ARG A 174      35.378  78.330  27.660  1.00 30.00           O
ATOM   2214  CB  ARG A 174      34.538  81.346  27.723  1.00 30.00           C
ATOM   2215  CG  ARG A 174      35.949  81.743  28.149  1.00 30.00           C
ATOM   2216  CD  ARG A 174      36.634  82.644  27.119  1.00 30.00           C
ATOM   2217  NE  ARG A 174      35.795  83.762  26.698  1.00 30.00           N
ATOM   2218  CZ  ARG A 174      35.015  83.757  25.622  1.00 30.00           C
ATOM   2219  NH1 ARG A 174      34.959  82.690  24.840  1.00 30.00           N
ATOM   2220  NH2 ARG A 174      34.296  84.828  25.325  1.00 30.00           N1+
ATOM   2221  H   ARG A 174      33.475  81.257  30.112  1.00110.00           H
ATOM   2222  HA  ARG A 174      33.248  79.659  27.694  1.00110.00           H
ATOM   2223  HB2 ARG A 174      34.566  81.086  26.670  1.00110.00           H
ATOM   2224  HB3 ARG A 174      33.843  82.182  27.811  1.00110.00           H
ATOM   2225  HG2 ARG A 174      35.932  82.263  29.097  1.00110.00           H
ATOM   2226  HG3 ARG A 174      36.663  80.932  28.269  1.00110.00           H
ATOM   2227  HD2 ARG A 174      37.574  83.030  27.516  1.00110.00           H
ATOM   2228  HD3 ARG A 174      36.888  81.981  26.299  1.00110.00           H
ATOM   2229  HE  ARG A 174      35.770  84.567  27.311  1.00110.00           H
ATOM   2230 HH11 ARG A 174      34.365  82.687  24.026  1.00110.00           H
ATOM   2231 HH12 ARG A 174      35.456  81.807  24.985  1.00110.00           H
ATOM   2232 HH21 ARG A 174      33.722  84.861  24.497  1.00110.00           H
ATOM   2233 HH22 ARG A 174      34.158  85.549  26.033  1.00110.00           H
ATOM   2234  N   LEU A 175      35.701  79.021  29.755  1.00 30.00           N
ATOM   2235  CA  LEU A 175      36.757  78.028  29.949  1.00 30.00           C
ATOM   2236  C   LEU A 175      36.191  76.686  29.513  1.00 30.00           C
ATOM   2237  O   LEU A 175      36.690  76.044  28.582  1.00 30.00           O
ATOM   2238  CB  LEU A 175      37.154  77.945  31.435  1.00 30.00           C
ATOM   2239  CG  LEU A 175      38.163  76.906  31.967  1.00 30.00           C
ATOM   2240  CD1 LEU A 175      37.651  75.488  31.716  1.00 30.00           C
ATOM   2241  CD2 LEU A 175      39.526  77.111  31.314  1.00 30.00           C
ATOM   2242  H   LEU A 175      35.330  79.567  30.527  1.00110.00           H
ATOM   2243  HA  LEU A 175      37.620  78.276  29.334  1.00110.00           H
ATOM   2244  HB2 LEU A 175      37.495  78.934  31.742  1.00110.00           H
ATOM   2245  HB3 LEU A 175      36.303  77.732  32.061  1.00110.00           H
ATOM   2246  HG  LEU A 175      38.265  77.051  33.044  1.00110.00           H
ATOM   2247 HD11 LEU A 175      38.218  74.781  32.313  1.00110.00           H
ATOM   2248 HD12 LEU A 175      36.620  75.349  32.037  1.00110.00           H
ATOM   2249 HD13 LEU A 175      37.801  75.123  30.702  1.00110.00           H
ATOM   2250 HD21 LEU A 175      40.256  76.389  31.670  1.00110.00           H
ATOM   2251 HD22 LEU A 175      39.432  76.945  30.246  1.00110.00           H
ATOM   2252 HD23 LEU A 175      39.921  78.114  31.483  1.00110.00           H
ATOM   2253  N   THR A 176      35.126  76.254  30.169  1.00 30.00           N
ATOM   2254  CA  THR A 176      34.587  74.963  29.787  1.00 30.00           C
ATOM   2255  C   THR A 176      33.969  74.953  28.389  1.00 30.00           C
ATOM   2256  O   THR A 176      34.417  74.192  27.529  1.00 30.00           O
ATOM   2257  CB  THR A 176      33.552  74.464  30.810  1.00 30.00           C
ATOM   2258  OG1 THR A 176      34.084  74.606  32.133  1.00 30.00           O
ATOM   2259  CG2 THR A 176      33.233  72.990  30.563  1.00 30.00           C
ATOM   2260  H   THR A 176      34.694  76.803  30.902  1.00110.00           H
ATOM   2261  HA  THR A 176      35.402  74.242  29.831  1.00110.00           H
ATOM   2262  HB  THR A 176      32.638  75.059  30.755  1.00110.00           H
ATOM   2263  HG1 THR A 176      33.439  74.296  32.753  1.00110.00           H
ATOM   2264 HG21 THR A 176      32.532  72.614  31.308  1.00110.00           H
ATOM   2265 HG22 THR A 176      32.773  72.820  29.589  1.00110.00           H
ATOM   2266 HG23 THR A 176      34.130  72.371  30.617  1.00110.00           H
ATOM   2267  N   ASP A 177      32.957  75.787  28.151  1.00 30.00           N
ATOM   2268  CA  ASP A 177      32.315  75.839  26.841  1.00 30.00           C
ATOM   2269  C   ASP A 177      33.281  75.725  25.699  1.00 30.00           C
ATOM   2270  O   ASP A 177      33.230  74.779  24.911  1.00 30.00           O
ATOM   2271  CB  ASP A 177      31.522  77.136  26.690  1.00 30.00           C
ATOM   2272  CG  ASP A 177      30.083  76.983  27.104  1.00 30.00           C
ATOM   2273  OD1 ASP A 177      29.842  76.619  28.273  1.00 30.00           O
ATOM   2274  OD2 ASP A 177      29.194  77.221  26.258  1.00 30.00           O1-
ATOM   2275  H   ASP A 177      32.706  76.485  28.846  1.00110.00           H
ATOM   2276  HA  ASP A 177      31.648  74.977  26.765  1.00110.00           H
ATOM   2277  HB2 ASP A 177      31.968  77.943  27.264  1.00110.00           H
ATOM   2278  HB3 ASP A 177      31.515  77.485  25.654  1.00110.00           H
ATOM   2279  N   ASP A 178      34.183  76.683  25.598  1.00 30.00           N
ATOM   2280  CA  ASP A 178      35.144  76.649  24.512  1.00 30.00           C
ATOM   2281  C   ASP A 178      36.066  75.436  24.521  1.00 30.00           C
ATOM   2282  O   ASP A 178      36.070  74.666  23.551  1.00 30.00           O
ATOM   2283  CB  ASP A 178      35.946  77.954  24.508  1.00 30.00           C
ATOM   2284  CG  ASP A 178      35.042  79.177  24.463  1.00 30.00           C
ATOM   2285  OD1 ASP A 178      35.536  80.298  24.217  1.00 30.00           O
ATOM   2286  OD2 ASP A 178      33.822  79.005  24.680  1.00 30.00           O1-
ATOM   2287  H   ASP A 178      34.251  77.416  26.295  1.00110.00           H
ATOM   2288  HA  ASP A 178      34.583  76.613  23.575  1.00110.00           H
ATOM   2289  HB2 ASP A 178      36.584  78.029  25.388  1.00110.00           H
ATOM   2290  HB3 ASP A 178      36.609  77.983  23.642  1.00110.00           H
ATOM   2291  N   VAL A 179      36.831  75.238  25.593  1.00 30.00           N
ATOM   2292  CA  VAL A 179      37.724  74.080  25.640  1.00 30.00           C
ATOM   2293  C   VAL A 179      37.049  72.883  24.931  1.00 30.00           C
ATOM   2294  O   VAL A 179      37.608  72.277  23.990  1.00 30.00           O
ATOM   2295  CB  VAL A 179      38.085  73.707  27.101  1.00 30.00           C
ATOM   2296  CG1 VAL A 179      36.882  73.094  27.798  1.00 30.00           C
ATOM   2297  CG2 VAL A 179      39.290  72.773  27.127  1.00 30.00           C
ATOM   2298  H   VAL A 179      36.693  75.803  26.426  1.00110.00           H
ATOM   2299  HA  VAL A 179      38.650  74.362  25.142  1.00110.00           H
ATOM   2300  HB  VAL A 179      38.407  74.612  27.616  1.00110.00           H
ATOM   2301 HG11 VAL A 179      37.128  72.968  28.842  1.00110.00           H
ATOM   2302 HG12 VAL A 179      36.388  73.966  27.960  1.00110.00           H
ATOM   2303 HG13 VAL A 179      36.362  72.181  27.525  1.00110.00           H
ATOM   2304 HG21 VAL A 179      39.703  72.679  28.129  1.00110.00           H
ATOM   2305 HG22 VAL A 179      39.031  71.780  26.759  1.00110.00           H
ATOM   2306 HG23 VAL A 179      40.099  73.153  26.502  1.00110.00           H
ATOM   2307  N   SER A 180      35.819  72.579  25.335  1.00 30.00           N
ATOM   2308  CA  SER A 180      35.089  71.461  24.741  1.00 30.00           C
ATOM   2309  C   SER A 180      34.861  71.592  23.226  1.00 30.00           C
ATOM   2310  O   SER A 180      35.151  70.653  22.456  1.00 30.00           O
ATOM   2311  CB  SER A 180      33.744  71.286  25.450  1.00 30.00           C
ATOM   2312  OG  SER A 180      33.937  70.994  26.823  1.00 30.00           O
ATOM   2313  H   SER A 180      35.375  73.120  26.073  1.00110.00           H
ATOM   2314  HA  SER A 180      35.677  70.555  24.902  1.00110.00           H
ATOM   2315  HB2 SER A 180      33.141  72.191  25.363  1.00110.00           H
ATOM   2316  HB3 SER A 180      33.169  70.477  24.995  1.00110.00           H
ATOM   2317  HG  SER A 180      34.105  71.808  27.279  1.00110.00           H
ATOM   2318  N   LYS A 181      34.353  72.744  22.787  1.00 30.00           N
ATOM   2319  CA  LYS A 181      34.111  72.899  21.358  1.00 30.00           C
ATOM   2320  C   LYS A 181      35.356  72.626  20.531  1.00 30.00           C
ATOM   2321  O   LYS A 181      35.266  72.241  19.359  1.00 30.00           O
ATOM   2322  CB  LYS A 181      33.526  74.276  21.055  1.00 30.00           C
ATOM   2323  CG  LYS A 181      32.032  74.194  20.771  1.00 30.00           C
ATOM   2324  CD  LYS A 181      31.264  75.358  21.350  1.00 30.00           C
ATOM   2325  CE  LYS A 181      29.772  75.092  21.260  1.00 30.00           C
ATOM   2326  NZ  LYS A 181      28.987  76.117  21.995  1.00 30.00           N1+
ATOM   2327  H   LYS A 181      34.273  73.536  23.420  1.00110.00           H
ATOM   2328  HA  LYS A 181      33.413  72.116  21.052  1.00110.00           H
ATOM   2329  HB2 LYS A 181      33.735  74.953  21.885  1.00110.00           H
ATOM   2330  HB3 LYS A 181      34.011  74.740  20.194  1.00110.00           H
ATOM   2331  HG2 LYS A 181      31.857  74.100  19.698  1.00110.00           H
ATOM   2332  HG3 LYS A 181      31.625  73.287  21.221  1.00110.00           H
ATOM   2333  HD2 LYS A 181      31.537  75.489  22.399  1.00110.00           H
ATOM   2334  HD3 LYS A 181      31.525  76.285  20.837  1.00110.00           H
ATOM   2335  HE2 LYS A 181      29.448  75.074  20.219  1.00110.00           H
ATOM   2336  HE3 LYS A 181      29.525  74.121  21.690  1.00110.00           H
ATOM   2337  HZ1 LYS A 181      28.003  75.910  21.917  1.00110.00           H
ATOM   2338  HZ2 LYS A 181      29.252  76.114  22.969  1.00110.00           H
ATOM   2339  HZ3 LYS A 181      29.169  77.029  21.603  1.00110.00           H
ATOM   2340  N   ILE A 182      36.515  72.795  21.159  1.00 30.00           N
ATOM   2341  CA  ILE A 182      37.788  72.515  20.503  1.00 30.00           C
ATOM   2342  C   ILE A 182      37.770  71.010  20.311  1.00 30.00           C
ATOM   2343  O   ILE A 182      37.937  70.483  19.192  1.00 30.00           O
ATOM   2344  CB  ILE A 182      38.976  72.890  21.410  1.00 30.00           C
ATOM   2345  CG1 ILE A 182      38.626  74.142  22.209  1.00 30.00           C
ATOM   2346  CG2 ILE A 182      40.236  73.097  20.577  1.00 30.00           C
ATOM   2347  CD1 ILE A 182      37.984  75.232  21.364  1.00 30.00           C
ATOM   2348  H   ILE A 182      36.521  73.145  22.113  1.00110.00           H
ATOM   2349  HA  ILE A 182      37.931  73.082  19.604  1.00110.00           H
ATOM   2350  HB  ILE A 182      39.181  72.135  22.149  1.00110.00           H
ATOM   2351 HG12 ILE A 182      38.206  74.156  23.149  1.00110.00           H
ATOM   2352 HG13 ILE A 182      39.596  74.536  22.512  1.00110.00           H
ATOM   2353 HG21 ILE A 182      41.092  73.351  21.202  1.00110.00           H
ATOM   2354 HG22 ILE A 182      40.500  72.187  20.036  1.00110.00           H
ATOM   2355 HG23 ILE A 182      40.121  73.882  19.836  1.00110.00           H
ATOM   2356 HD11 ILE A 182      38.188  76.211  21.793  1.00110.00           H
ATOM   2357 HD12 ILE A 182      38.228  75.196  20.306  1.00110.00           H
ATOM   2358 HD13 ILE A 182      36.899  75.201  21.362  1.00110.00           H
ATOM   2359  N   ASN A 183      37.547  70.316  21.419  1.00 30.00           N
ATOM   2360  CA  ASN A 183      37.525  68.873  21.358  1.00 30.00           C
ATOM   2361  C   ASN A 183      36.701  68.362  20.151  1.00 30.00           C
ATOM   2362  O   ASN A 183      37.232  67.665  19.205  1.00 30.00           O
ATOM   2363  CB  ASN A 183      36.964  68.317  22.668  1.00 30.00           C
ATOM   2364  CG  ASN A 183      37.640  67.025  23.090  1.00 30.00           C
ATOM   2365  OD1 ASN A 183      37.316  65.948  22.592  1.00 30.00           O
ATOM   2366  ND2 ASN A 183      38.599  67.132  24.004  1.00 30.00           N
ATOM   2367  H   ASN A 183      37.268  70.813  22.257  1.00110.00           H
ATOM   2368  HA  ASN A 183      38.560  68.550  21.223  1.00110.00           H
ATOM   2369  HB2 ASN A 183      37.097  69.041  23.473  1.00110.00           H
ATOM   2370  HB3 ASN A 183      35.889  68.135  22.628  1.00110.00           H
ATOM   2371 HD21 ASN A 183      39.097  66.301  24.285  1.00110.00           H
ATOM   2372 HD22 ASN A 183      38.856  68.025  24.391  1.00110.00           H
ATOM   2373  N   GLU A 184      35.414  68.703  20.152  1.00 30.00           N
ATOM   2374  CA  GLU A 184      34.556  68.251  19.064  1.00 30.00           C
ATOM   2375  C   GLU A 184      35.216  68.544  17.724  1.00 30.00           C
ATOM   2376  O   GLU A 184      35.182  67.702  16.799  1.00 30.00           O
ATOM   2377  CB  GLU A 184      33.203  68.950  19.127  1.00 30.00           C
ATOM   2378  CG  GLU A 184      32.439  68.677  20.401  1.00 30.00           C
ATOM   2379  CD  GLU A 184      31.072  69.310  20.389  1.00 30.00           C
ATOM   2380  OE1 GLU A 184      30.372  69.233  21.421  1.00 30.00           O
ATOM   2381  OE2 GLU A 184      30.700  69.880  19.343  1.00 30.00           O1-
ATOM   2382  H   GLU A 184      35.059  69.318  20.875  1.00110.00           H
ATOM   2383  HA  GLU A 184      34.417  67.171  19.145  1.00110.00           H
ATOM   2384  HB2 GLU A 184      33.337  70.027  19.001  1.00110.00           H
ATOM   2385  HB3 GLU A 184      32.616  68.614  18.269  1.00110.00           H
ATOM   2386  HG2 GLU A 184      32.319  67.602  20.544  1.00110.00           H
ATOM   2387  HG3 GLU A 184      32.981  69.057  21.268  1.00110.00           H
ATOM   2388  N   GLY A 185      35.826  69.730  17.639  1.00 30.00           N
ATOM   2389  CA  GLY A 185      36.513  70.145  16.429  1.00 30.00           C
ATOM   2390  C   GLY A 185      37.486  69.109  15.905  1.00 30.00           C
ATOM   2391  O   GLY A 185      37.485  68.810  14.707  1.00 30.00           O
ATOM   2392  H   GLY A 185      35.865  70.336  18.450  1.00110.00           H
ATOM   2393  HA2 GLY A 185      35.789  70.418  15.660  1.00110.00           H
ATOM   2394  HA3 GLY A 185      37.117  71.018  16.649  1.00110.00           H
ATOM   2395  N   ILE A 186      38.287  68.524  16.792  1.00 30.00           N
ATOM   2396  CA  ILE A 186      39.281  67.514  16.376  1.00 30.00           C
ATOM   2397  C   ILE A 186      38.816  66.089  15.923  1.00 30.00           C
ATOM   2398  O   ILE A 186      39.098  65.650  14.771  1.00 30.00           O
ATOM   2399  CB  ILE A 186      40.337  67.333  17.483  1.00 30.00           C
ATOM   2400  CG1 ILE A 186      40.624  68.691  18.135  1.00 30.00           C
ATOM   2401  CG2 ILE A 186      41.615  66.742  16.900  1.00 30.00           C
ATOM   2402  CD1 ILE A 186      40.751  69.863  17.141  1.00 30.00           C
ATOM   2403  H   ILE A 186      38.124  68.700  17.780  1.00110.00           H
ATOM   2404  HA  ILE A 186      39.786  67.935  15.504  1.00110.00           H
ATOM   2405  HB  ILE A 186      39.929  66.691  18.249  1.00110.00           H
ATOM   2406 HG12 ILE A 186      39.854  68.918  18.870  1.00110.00           H
ATOM   2407 HG13 ILE A 186      41.540  68.621  18.723  1.00110.00           H
ATOM   2408 HG21 ILE A 186      42.381  66.648  17.670  1.00110.00           H
ATOM   2409 HG22 ILE A 186      41.461  65.740  16.499  1.00110.00           H
ATOM   2410 HG23 ILE A 186      42.026  67.361  16.103  1.00110.00           H
ATOM   2411 HD11 ILE A 186      41.144  70.716  17.695  1.00110.00           H
ATOM   2412 HD12 ILE A 186      41.484  69.652  16.364  1.00110.00           H
ATOM   2413 HD13 ILE A 186      39.860  70.256  16.668  1.00110.00           H
ATOM   2414  N   GLY A 187      38.119  65.350  16.793  1.00 30.00           N
ATOM   2415  CA  GLY A 187      37.649  64.012  16.335  1.00 30.00           C
ATOM   2416  C   GLY A 187      36.600  63.947  15.195  1.00 30.00           C
ATOM   2417  O   GLY A 187      36.494  62.968  14.436  1.00 30.00           O
ATOM   2418  H   GLY A 187      37.818  65.737  17.680  1.00110.00           H
ATOM   2419  HA2 GLY A 187      38.485  63.378  16.180  1.00110.00           H
ATOM   2420  HA3 GLY A 187      37.155  63.703  17.217  1.00110.00           H
ATOM   2421  N   ASP A 188      35.790  65.007  15.102  1.00 30.00           N
ATOM   2422  CA  ASP A 188      34.793  65.110  14.050  1.00 30.00           C
ATOM   2423  C   ASP A 188      35.602  65.405  12.830  1.00 30.00           C
ATOM   2424  O   ASP A 188      35.409  64.738  11.845  1.00 30.00           O
ATOM   2425  CB  ASP A 188      33.809  66.255  14.320  1.00 30.00           C
ATOM   2426  CG  ASP A 188      32.730  65.883  15.325  1.00 30.00           C
ATOM   2427  OD1 ASP A 188      32.135  64.789  15.201  1.00 30.00           O
ATOM   2428  OD2 ASP A 188      32.470  66.700  16.232  1.00 30.00           O1-
ATOM   2429  H   ASP A 188      35.850  65.759  15.780  1.00110.00           H
ATOM   2430  HA  ASP A 188      34.263  64.164  13.913  1.00110.00           H
ATOM   2431  HB2 ASP A 188      34.314  67.178  14.599  1.00110.00           H
ATOM   2432  HB3 ASP A 188      33.276  66.493  13.398  1.00110.00           H
ATOM   2433  N   LYS A 189      36.520  66.379  12.873  1.00 30.00           N
ATOM   2434  CA  LYS A 189      37.314  66.649  11.662  1.00 30.00           C
ATOM   2435  C   LYS A 189      37.749  65.338  11.054  1.00 30.00           C
ATOM   2436  O   LYS A 189      37.789  65.169   9.820  1.00 30.00           O
ATOM   2437  CB  LYS A 189      38.552  67.486  11.973  1.00 30.00           C
ATOM   2438  CG  LYS A 189      39.554  67.470  10.827  1.00 30.00           C
ATOM   2439  CD  LYS A 189      40.975  67.355  11.334  1.00 30.00           C
ATOM   2440  CE  LYS A 189      41.094  66.198  12.313  1.00 30.00           C
ATOM   2441  NZ  LYS A 189      40.547  64.936  11.736  1.00 30.00           N1+
ATOM   2442  H   LYS A 189      36.651  66.938  13.709  1.00110.00           H
ATOM   2443  HA  LYS A 189      36.688  67.170  10.936  1.00110.00           H
ATOM   2444  HB2 LYS A 189      38.222  68.518  12.103  1.00110.00           H
ATOM   2445  HB3 LYS A 189      38.926  67.250  12.956  1.00110.00           H
ATOM   2446  HG2 LYS A 189      39.451  66.773  10.005  1.00110.00           H
ATOM   2447  HG3 LYS A 189      39.487  68.408  10.293  1.00110.00           H
ATOM   2448  HD2 LYS A 189      41.657  67.219  10.493  1.00110.00           H
ATOM   2449  HD3 LYS A 189      41.272  68.281  11.830  1.00110.00           H
ATOM   2450  HE2 LYS A 189      42.161  66.143  12.489  1.00110.00           H
ATOM   2451  HE3 LYS A 189      40.724  66.413  13.304  1.00110.00           H
ATOM   2452  HZ1 LYS A 189      40.730  64.172  12.373  1.00110.00           H
ATOM   2453  HZ2 LYS A 189      39.547  65.019  11.608  1.00110.00           H
ATOM   2454  HZ3 LYS A 189      40.990  64.744  10.849  1.00110.00           H
ATOM   2455  N   ILE A 190      38.117  64.412  11.926  1.00 30.00           N
ATOM   2456  CA  ILE A 190      38.514  63.115  11.401  1.00 30.00           C
ATOM   2457  C   ILE A 190      37.338  62.571  10.576  1.00 30.00           C
ATOM   2458  O   ILE A 190      37.482  62.266   9.375  1.00 30.00           O
ATOM   2459  CB  ILE A 190      38.888  62.143  12.560  1.00 30.00           C
ATOM   2460  CG1 ILE A 190      37.767  61.135  12.815  1.00 30.00           C
ATOM   2461  CG2 ILE A 190      39.168  62.934  13.833  1.00 30.00           C
ATOM   2462  CD1 ILE A 190      37.734  60.001  11.821  1.00 30.00           C
ATOM   2463  H   ILE A 190      37.983  64.555  12.918  1.00110.00           H
ATOM   2464  HA  ILE A 190      39.338  63.162  10.689  1.00110.00           H
ATOM   2465  HB  ILE A 190      39.777  61.591  12.280  1.00110.00           H
ATOM   2466 HG12 ILE A 190      38.091  60.640  13.732  1.00110.00           H
ATOM   2467 HG13 ILE A 190      36.750  61.325  13.091  1.00110.00           H
ATOM   2468 HG21 ILE A 190      39.341  62.279  14.682  1.00110.00           H
ATOM   2469 HG22 ILE A 190      40.020  63.543  13.691  1.00110.00           H
ATOM   2470 HG23 ILE A 190      38.533  63.699  14.012  1.00110.00           H
ATOM   2471 HD11 ILE A 190      37.223  59.172  12.307  1.00110.00           H
ATOM   2472 HD12 ILE A 190      37.290  60.128  10.842  1.00110.00           H
ATOM   2473 HD13 ILE A 190      38.762  59.699  11.657  1.00110.00           H
ATOM   2474  N   GLY A 191      36.177  62.453  11.223  1.00 30.00           N
ATOM   2475  CA  GLY A 191      35.015  61.976  10.491  1.00 30.00           C
ATOM   2476  C   GLY A 191      34.995  62.563   9.080  1.00 30.00           C
ATOM   2477  O   GLY A 191      34.971  61.816   8.113  1.00 30.00           O
ATOM   2478  H   GLY A 191      36.077  62.852  12.149  1.00110.00           H
ATOM   2479  HA2 GLY A 191      35.025  60.887  10.443  1.00110.00           H
ATOM   2480  HA3 GLY A 191      34.108  62.273  11.018  1.00110.00           H
ATOM   2481  N   MET A 192      35.021  63.891   8.946  1.00 30.00           N
ATOM   2482  CA  MET A 192      35.011  64.538   7.622  1.00 30.00           C
ATOM   2483  C   MET A 192      36.025  63.901   6.693  1.00 30.00           C
ATOM   2484  O   MET A 192      35.657  63.195   5.754  1.00 30.00           O
ATOM   2485  CB  MET A 192      35.310  66.036   7.756  1.00 30.00           C
ATOM   2486  CG  MET A 192      35.424  66.795   6.432  1.00 30.00           C
ATOM   2487  SD  MET A 192      37.017  66.626   5.583  1.00 30.00           S
ATOM   2488  CE  MET A 192      37.953  67.970   6.354  1.00 30.00           C
ATOM   2489  H   MET A 192      35.135  64.437   9.792  1.00110.00           H
ATOM   2490  HA  MET A 192      34.017  64.407   7.190  1.00110.00           H
ATOM   2491  HB2 MET A 192      34.712  66.594   8.434  1.00110.00           H
ATOM   2492  HB3 MET A 192      36.273  66.161   8.240  1.00110.00           H
ATOM   2493  HG2 MET A 192      34.606  66.539   5.758  1.00110.00           H
ATOM   2494  HG3 MET A 192      35.321  67.837   6.680  1.00110.00           H
ATOM   2495  HE1 MET A 192      38.973  67.606   6.480  1.00110.00           H
ATOM   2496  HE2 MET A 192      38.068  68.843   5.723  1.00110.00           H
ATOM   2497  HE3 MET A 192      37.600  68.214   7.355  1.00110.00           H
ATOM   2498  N   PHE A 193      37.304  64.168   6.951  1.00 30.00           N
ATOM   2499  CA  PHE A 193      38.375  63.607   6.130  1.00 30.00           C
ATOM   2500  C   PHE A 193      37.848  62.334   5.510  1.00 30.00           C
ATOM   2501  O   PHE A 193      37.662  62.249   4.302  1.00 30.00           O
ATOM   2502  CB  PHE A 193      39.577  63.285   7.012  1.00 30.00           C
ATOM   2503  CG  PHE A 193      40.855  63.874   6.520  1.00 30.00           C
ATOM   2504  CD1 PHE A 193      41.409  63.455   5.317  1.00 30.00           C
ATOM   2505  CD2 PHE A 193      41.493  64.872   7.247  1.00 30.00           C
ATOM   2506  CE1 PHE A 193      42.585  64.023   4.840  1.00 30.00           C
ATOM   2507  CE2 PHE A 193      42.667  65.449   6.785  1.00 30.00           C
ATOM   2508  CZ  PHE A 193      43.217  65.025   5.576  1.00 30.00           C
ATOM   2509  H   PHE A 193      37.532  64.669   7.801  1.00110.00           H
ATOM   2510  HA  PHE A 193      38.637  64.313   5.341  1.00110.00           H
ATOM   2511  HB2 PHE A 193      39.406  63.639   8.030  1.00110.00           H
ATOM   2512  HB3 PHE A 193      39.774  62.219   7.135  1.00110.00           H
ATOM   2513  HD1 PHE A 193      40.918  62.688   4.734  1.00110.00           H
ATOM   2514  HD2 PHE A 193      41.071  65.218   8.180  1.00110.00           H
ATOM   2515  HE1 PHE A 193      43.005  63.692   3.901  1.00110.00           H
ATOM   2516  HE2 PHE A 193      43.152  66.226   7.358  1.00110.00           H
ATOM   2517  HZ  PHE A 193      44.130  65.472   5.210  1.00110.00           H
ATOM   2518  N   PHE A 194      37.579  61.361   6.369  1.00 30.00           N
ATOM   2519  CA  PHE A 194      37.029  60.088   5.933  1.00 30.00           C
ATOM   2520  C   PHE A 194      35.982  60.325   4.838  1.00 30.00           C
ATOM   2521  O   PHE A 194      36.243  60.060   3.667  1.00 30.00           O
ATOM   2522  CB  PHE A 194      36.487  59.372   7.180  1.00 30.00           C
ATOM   2523  CG  PHE A 194      35.284  58.502   6.951  1.00 30.00           C
ATOM   2524  CD1 PHE A 194      35.164  57.700   5.821  1.00 30.00           C
ATOM   2525  CD2 PHE A 194      34.289  58.440   7.923  1.00 30.00           C
ATOM   2526  CE1 PHE A 194      34.063  56.841   5.663  1.00 30.00           C
ATOM   2527  CE2 PHE A 194      33.190  57.592   7.781  1.00 30.00           C
ATOM   2528  CZ  PHE A 194      33.075  56.787   6.646  1.00 30.00           C
ATOM   2529  H   PHE A 194      37.559  61.595   7.356  1.00110.00           H
ATOM   2530  HA  PHE A 194      37.828  59.498   5.485  1.00110.00           H
ATOM   2531  HB2 PHE A 194      37.121  58.534   7.438  1.00110.00           H
ATOM   2532  HB3 PHE A 194      36.424  59.977   8.079  1.00110.00           H
ATOM   2533  HD1 PHE A 194      35.944  57.666   5.073  1.00110.00           H
ATOM   2534  HD2 PHE A 194      34.344  59.074   8.795  1.00110.00           H
ATOM   2535  HE1 PHE A 194      33.980  56.187   4.814  1.00110.00           H
ATOM   2536  HE2 PHE A 194      32.428  57.557   8.546  1.00110.00           H
ATOM   2537  HZ  PHE A 194      32.235  56.117   6.535  1.00110.00           H
ATOM   2538  N   GLN A 195      34.817  60.855   5.173  1.00 30.00           N
ATOM   2539  CA  GLN A 195      33.822  61.070   4.119  1.00 30.00           C
ATOM   2540  C   GLN A 195      34.319  61.913   2.937  1.00 30.00           C
ATOM   2541  O   GLN A 195      33.981  61.630   1.788  1.00 30.00           O
ATOM   2542  CB  GLN A 195      32.552  61.703   4.702  1.00 30.00           C
ATOM   2543  CG  GLN A 195      31.580  60.715   5.357  1.00 30.00           C
ATOM   2544  CD  GLN A 195      30.805  59.878   4.349  1.00 30.00           C
ATOM   2545  OE1 GLN A 195      29.482  60.019   4.356  1.00 30.00           O
ATOM   2546  NE2 GLN A 195      31.387  59.116   3.575  1.00 30.00           N
ATOM   2547  H   GLN A 195      34.691  61.217   6.113  1.00110.00           H
ATOM   2548  HA  GLN A 195      33.596  60.091   3.698  1.00110.00           H
ATOM   2549  HB2 GLN A 195      32.832  62.471   5.425  1.00110.00           H
ATOM   2550  HB3 GLN A 195      32.003  62.238   3.923  1.00110.00           H
ATOM   2551  HG2 GLN A 195      32.129  60.040   6.016  1.00110.00           H
ATOM   2552  HG3 GLN A 195      30.889  61.262   5.998  1.00110.00           H
ATOM   2553 HE21 GLN A 195      30.857  58.568   2.912  1.00110.00           H
ATOM   2554 HE22 GLN A 195      32.394  59.040   3.603  1.00110.00           H
ATOM   2555  N   SER A 196      35.116  62.940   3.200  1.00 30.00           N
ATOM   2556  CA  SER A 196      35.599  63.765   2.108  1.00 30.00           C
ATOM   2557  C   SER A 196      36.165  62.842   1.057  1.00 30.00           C
ATOM   2558  O   SER A 196      36.034  63.110  -0.121  1.00 30.00           O
ATOM   2559  CB  SER A 196      36.657  64.705   2.606  1.00 30.00           C
ATOM   2560  OG  SER A 196      36.942  65.728   1.664  1.00110.00           O
ATOM   2561  H   SER A 196      35.460  63.064   4.156  1.00110.00           H
ATOM   2562  HA  SER A 196      34.760  64.333   1.704  1.00110.00           H
ATOM   2563  HB2 SER A 196      36.288  65.179   3.508  1.00110.00           H
ATOM   2564  HB3 SER A 196      37.590  64.203   2.857  1.00110.00           H
ATOM   2565  HG  SER A 196      37.247  65.323   0.861  1.00110.00           H
ATOM   2566  N   MET A 197      36.766  61.734   1.480  1.00 30.00           N
ATOM   2567  CA  MET A 197      37.369  60.790   0.536  1.00 30.00           C
ATOM   2568  C   MET A 197      36.457  59.686   0.009  1.00 30.00           C
ATOM   2569  O   MET A 197      36.709  59.174  -1.079  1.00 30.00           O
ATOM   2570  CB  MET A 197      38.632  60.176   1.153  1.00 30.00           C
ATOM   2571  CG  MET A 197      39.714  61.197   1.529  1.00 30.00           C
ATOM   2572  SD  MET A 197      40.523  62.001   0.125  1.00 30.00           S
ATOM   2573  CE  MET A 197      42.201  61.340   0.262  1.00 30.00           C
ATOM   2574  H   MET A 197      36.792  61.526   2.478  1.00110.00           H
ATOM   2575  HA  MET A 197      37.709  61.335  -0.344  1.00110.00           H
ATOM   2576  HB2 MET A 197      38.349  59.623   2.050  1.00110.00           H
ATOM   2577  HB3 MET A 197      39.066  59.437   0.477  1.00110.00           H
ATOM   2578  HG2 MET A 197      39.260  61.998   2.113  1.00110.00           H
ATOM   2579  HG3 MET A 197      40.411  60.771   2.225  1.00110.00           H
ATOM   2580  HE1 MET A 197      42.811  61.698  -0.568  1.00110.00           H
ATOM   2581  HE2 MET A 197      42.668  61.667   1.191  1.00110.00           H
ATOM   2582  HE3 MET A 197      42.189  60.252   0.231  1.00110.00           H
ATOM   2583  N   ALA A 198      35.427  59.286   0.758  1.00 30.00           N
ATOM   2584  CA  ALA A 198      34.529  58.270   0.199  1.00 30.00           C
ATOM   2585  C   ALA A 198      33.812  58.968  -0.924  1.00 30.00           C
ATOM   2586  O   ALA A 198      33.484  58.342  -1.916  1.00 30.00           O
ATOM   2587  CB  ALA A 198      33.552  57.813   1.287  1.00 30.00           C
ATOM   2588  H   ALA A 198      35.248  59.731   1.651  1.00110.00           H
ATOM   2589  HA  ALA A 198      35.092  57.431  -0.208  1.00110.00           H
ATOM   2590  HB1 ALA A 198      33.172  56.808   1.115  1.00110.00           H
ATOM   2591  HB2 ALA A 198      33.927  57.920   2.302  1.00110.00           H
ATOM   2592  HB3 ALA A 198      32.664  58.448   1.290  1.00110.00           H
ATOM   2593  N   THR A 199      33.551  60.264  -0.767  1.00 30.00           N
ATOM   2594  CA  THR A 199      32.889  61.013  -1.828  1.00 30.00           C
ATOM   2595  C   THR A 199      33.862  61.273  -2.959  1.00 30.00           C
ATOM   2596  O   THR A 199      33.600  60.950  -4.121  1.00 30.00           O
ATOM   2597  CB  THR A 199      32.371  62.379  -1.349  1.00 30.00           C
ATOM   2598  OG1 THR A 199      32.138  63.215  -2.489  1.00 30.00           O
ATOM   2599  CG2 THR A 199      33.378  63.053  -0.428  1.00 30.00           C
ATOM   2600  H   THR A 199      33.800  60.734   0.099  1.00110.00           H
ATOM   2601  HA  THR A 199      32.030  60.460  -2.173  1.00110.00           H
ATOM   2602  HB  THR A 199      31.483  62.515  -0.784  1.00110.00           H
ATOM   2603  HG1 THR A 199      31.208  63.167  -2.683  1.00110.00           H
ATOM   2604 HG21 THR A 199      32.915  63.394   0.499  1.00110.00           H
ATOM   2605 HG22 THR A 199      34.096  62.340  -0.254  1.00110.00           H
ATOM   2606 HG23 THR A 199      33.839  63.922  -0.900  1.00110.00           H
ATOM   2607  N   PHE A 200      34.992  61.865  -2.618  1.00 30.00           N
ATOM   2608  CA  PHE A 200      35.979  62.185  -3.627  1.00 30.00           C
ATOM   2609  C   PHE A 200      36.310  60.972  -4.479  1.00 30.00           C
ATOM   2610  O   PHE A 200      35.958  60.936  -5.650  1.00 30.00           O
ATOM   2611  CB  PHE A 200      37.243  62.711  -2.970  1.00 30.00           C
ATOM   2612  CG  PHE A 200      38.065  63.551  -3.878  1.00 30.00           C
ATOM   2613  CD1 PHE A 200      39.440  63.417  -3.922  1.00 30.00           C
ATOM   2614  CD2 PHE A 200      37.453  64.470  -4.721  1.00 30.00           C
ATOM   2615  CE1 PHE A 200      40.198  64.194  -4.809  1.00 30.00           C
ATOM   2616  CE2 PHE A 200      38.196  65.246  -5.605  1.00 30.00           C
ATOM   2617  CZ  PHE A 200      39.567  65.110  -5.652  1.00 30.00           C
ATOM   2618  H   PHE A 200      35.136  62.185  -1.667  1.00110.00           H
ATOM   2619  HA  PHE A 200      35.480  62.910  -4.265  1.00110.00           H
ATOM   2620  HB2 PHE A 200      36.979  63.427  -2.202  1.00110.00           H
ATOM   2621  HB3 PHE A 200      37.845  61.941  -2.489  1.00110.00           H
ATOM   2622  HD1 PHE A 200      39.942  62.708  -3.278  1.00110.00           H
ATOM   2623  HD2 PHE A 200      36.391  64.659  -4.696  1.00110.00           H
ATOM   2624  HE1 PHE A 200      41.273  64.082  -4.840  1.00110.00           H
ATOM   2625  HE2 PHE A 200      37.701  65.962  -6.246  1.00110.00           H
ATOM   2626  HZ  PHE A 200      40.150  65.711  -6.335  1.00110.00           H
ATOM   2627  N   PHE A 201      36.964  59.971  -3.886  1.00 30.00           N
ATOM   2628  CA  PHE A 201      37.351  58.769  -4.626  1.00 30.00           C
ATOM   2629  C   PHE A 201      36.171  57.996  -5.208  1.00 30.00           C
ATOM   2630  O   PHE A 201      36.254  57.460  -6.303  1.00 30.00           O
ATOM   2631  CB  PHE A 201      38.228  57.854  -3.759  1.00 30.00           C
ATOM   2632  CG  PHE A 201      39.669  58.302  -3.669  1.00 30.00           C
ATOM   2633  CD1 PHE A 201      40.360  58.695  -4.814  1.00 30.00           C
ATOM   2634  CD2 PHE A 201      40.343  58.305  -2.450  1.00 30.00           C
ATOM   2635  CE1 PHE A 201      41.697  59.083  -4.746  1.00 30.00           C
ATOM   2636  CE2 PHE A 201      41.683  58.692  -2.373  1.00 30.00           C
ATOM   2637  CZ  PHE A 201      42.359  59.080  -3.522  1.00 30.00           C
ATOM   2638  H   PHE A 201      37.115  59.986  -2.884  1.00110.00           H
ATOM   2639  HA  PHE A 201      37.921  59.123  -5.469  1.00110.00           H
ATOM   2640  HB2 PHE A 201      37.800  57.728  -2.766  1.00110.00           H
ATOM   2641  HB3 PHE A 201      38.248  56.847  -4.177  1.00110.00           H
ATOM   2642  HD1 PHE A 201      39.900  58.670  -5.785  1.00110.00           H
ATOM   2643  HD2 PHE A 201      39.830  57.999  -1.549  1.00110.00           H
ATOM   2644  HE1 PHE A 201      42.223  59.375  -5.644  1.00110.00           H
ATOM   2645  HE2 PHE A 201      42.197  58.675  -1.424  1.00110.00           H
ATOM   2646  HZ  PHE A 201      43.397  59.375  -3.467  1.00110.00           H
ATOM   2647  N   THR A 202      35.065  57.934  -4.486  1.00 30.00           N
ATOM   2648  CA  THR A 202      33.922  57.246  -5.044  1.00 30.00           C
ATOM   2649  C   THR A 202      33.629  57.908  -6.373  1.00 30.00           C
ATOM   2650  O   THR A 202      34.029  57.387  -7.418  1.00 30.00           O
ATOM   2651  CB  THR A 202      32.755  57.377  -4.111  1.00 30.00           C
ATOM   2652  OG1 THR A 202      31.827  56.574  -4.829  1.00110.00           O
ATOM   2653  CG2 THR A 202      31.630  58.445  -3.977  1.00110.00           C
ATOM   2654  H   THR A 202      34.965  58.414  -3.601  1.00110.00           H
ATOM   2655  HA  THR A 202      34.178  56.199  -5.223  1.00110.00           H
ATOM   2656  HB  THR A 202      32.778  56.765  -3.230  1.00110.00           H
ATOM   2657  HG1 THR A 202      31.667  56.918  -5.697  1.00110.00           H
ATOM   2658 HG21 THR A 202      31.061  58.253  -3.055  1.00110.00           H
ATOM   2659 HG22 THR A 202      32.003  59.440  -3.886  1.00110.00           H
ATOM   2660 HG23 THR A 202      30.890  58.534  -4.785  1.00110.00           H
ATOM   2661  N   GLY A 203      32.966  59.069  -6.314  1.00 30.00           N
ATOM   2662  CA  GLY A 203      32.605  59.844  -7.494  1.00 30.00           C
ATOM   2663  C   GLY A 203      33.692  59.806  -8.544  1.00 30.00           C
ATOM   2664  O   GLY A 203      33.457  60.056  -9.723  1.00 30.00           O
ATOM   2665  H   GLY A 203      32.870  59.521  -5.410  1.00110.00           H
ATOM   2666  HA2 GLY A 203      31.680  59.453  -7.919  1.00110.00           H
ATOM   2667  HA3 GLY A 203      32.425  60.879  -7.205  1.00110.00           H
ATOM   2668  N   PHE A 204      34.905  59.489  -8.101  1.00 30.00           N
ATOM   2669  CA  PHE A 204      36.043  59.394  -9.003  1.00 30.00           C
ATOM   2670  C   PHE A 204      36.145  57.962  -9.402  1.00 30.00           C
ATOM   2671  O   PHE A 204      35.516  57.565 -10.369  1.00 30.00           O
ATOM   2672  CB  PHE A 204      37.339  59.852  -8.321  1.00 30.00           C
ATOM   2673  CG  PHE A 204      38.532  59.892  -9.244  1.00 30.00           C
ATOM   2674  CD1 PHE A 204      38.429  60.473 -10.505  1.00 30.00           C
ATOM   2675  CD2 PHE A 204      39.762  59.377  -8.846  1.00 30.00           C
ATOM   2676  CE1 PHE A 204      39.523  60.545 -11.354  1.00 30.00           C
ATOM   2677  CE2 PHE A 204      40.870  59.445  -9.694  1.00 30.00           C
ATOM   2678  CZ  PHE A 204      40.747  60.031 -10.950  1.00 30.00           C
ATOM   2679  H   PHE A 204      35.023  59.224  -7.136  1.00110.00           H
ATOM   2680  HA  PHE A 204      35.863  59.990  -9.897  1.00110.00           H
ATOM   2681  HB2 PHE A 204      37.199  60.869  -7.954  1.00110.00           H
ATOM   2682  HB3 PHE A 204      37.587  59.265  -7.454  1.00110.00           H
ATOM   2683  HD1 PHE A 204      37.503  60.910 -10.848  1.00110.00           H
ATOM   2684  HD2 PHE A 204      39.873  58.913  -7.881  1.00110.00           H
ATOM   2685  HE1 PHE A 204      39.423  61.003 -12.328  1.00110.00           H
ATOM   2686  HE2 PHE A 204      41.821  59.040  -9.377  1.00110.00           H
ATOM   2687  HZ  PHE A 204      41.602  60.085 -11.610  1.00110.00           H
ATOM   2688  N   ILE A 205      36.933  57.197  -8.652  1.00 30.00           N
ATOM   2689  CA  ILE A 205      37.113  55.788  -8.930  1.00 30.00           C
ATOM   2690  C   ILE A 205      36.003  55.369  -9.870  1.00 30.00           C
ATOM   2691  O   ILE A 205      36.248  55.148 -11.059  1.00 30.00           O
ATOM   2692  CB  ILE A 205      37.097  54.929  -7.635  1.00 30.00           C
ATOM   2693  CG1 ILE A 205      38.532  54.579  -7.220  1.00 30.00           C
ATOM   2694  CG2 ILE A 205      36.333  53.632  -7.865  1.00 30.00           C
ATOM   2695  CD1 ILE A 205      39.434  55.773  -6.994  1.00 30.00           C
ATOM   2696  H   ILE A 205      37.016  57.486  -7.681  1.00110.00           H
ATOM   2697  HA  ILE A 205      38.048  55.658  -9.477  1.00110.00           H
ATOM   2698  HB  ILE A 205      36.583  55.347  -6.789  1.00110.00           H
ATOM   2699 HG12 ILE A 205      38.508  53.993  -6.300  1.00110.00           H
ATOM   2700 HG13 ILE A 205      38.988  53.934  -7.973  1.00110.00           H
ATOM   2701 HG21 ILE A 205      36.638  52.908  -7.109  1.00110.00           H
ATOM   2702 HG22 ILE A 205      35.286  53.730  -7.644  1.00110.00           H
ATOM   2703 HG23 ILE A 205      36.520  53.112  -8.807  1.00110.00           H
ATOM   2704 HD11 ILE A 205      40.406  55.458  -6.613  1.00110.00           H
ATOM   2705 HD12 ILE A 205      39.616  56.335  -7.910  1.00110.00           H
ATOM   2706 HD13 ILE A 205      39.001  56.457  -6.269  1.00110.00           H
ATOM   2707  N   VAL A 206      34.767  55.326  -9.390  1.00 30.00           N
ATOM   2708  CA  VAL A 206      33.710  54.910 -10.293  1.00 30.00           C
ATOM   2709  C   VAL A 206      33.270  55.995 -11.288  1.00 30.00           C
ATOM   2710  O   VAL A 206      33.182  55.717 -12.495  1.00 30.00           O
ATOM   2711  CB  VAL A 206      32.547  54.364  -9.518  1.00 30.00           C
ATOM   2712  CG1 VAL A 206      31.763  53.351 -10.351  1.00110.00           C
ATOM   2713  CG2 VAL A 206      32.842  53.646  -8.186  1.00110.00           C
ATOM   2714  H   VAL A 206      34.560  55.760  -8.497  1.00110.00           H
ATOM   2715  HA  VAL A 206      34.088  54.074 -10.888  1.00110.00           H
ATOM   2716  HB  VAL A 206      31.873  55.188  -9.272  1.00110.00           H
ATOM   2717 HG11 VAL A 206      30.866  53.021  -9.827  1.00110.00           H
ATOM   2718 HG12 VAL A 206      31.472  53.808 -11.282  1.00110.00           H
ATOM   2719 HG13 VAL A 206      32.355  52.465 -10.585  1.00110.00           H
ATOM   2720 HG21 VAL A 206      31.946  53.194  -7.767  1.00110.00           H
ATOM   2721 HG22 VAL A 206      33.532  52.816  -8.336  1.00110.00           H
ATOM   2722 HG23 VAL A 206      33.226  54.330  -7.428  1.00110.00           H
ATOM   2723  N   GLY A 207      33.064  57.219 -10.784  1.00 30.00           N
ATOM   2724  CA  GLY A 207      32.631  58.359 -11.590  1.00 30.00           C
ATOM   2725  C   GLY A 207      33.430  58.665 -12.841  1.00 30.00           C
ATOM   2726  O   GLY A 207      33.216  59.660 -13.537  1.00 30.00           O
ATOM   2727  H   GLY A 207      33.439  57.413  -9.865  1.00110.00           H
ATOM   2728  HA2 GLY A 207      31.739  57.938 -12.056  1.00110.00           H
ATOM   2729  HA3 GLY A 207      32.080  59.181 -11.155  1.00110.00           H
ATOM   2730  N   PHE A 208      34.388  57.803 -13.118  1.00 30.00           N
ATOM   2731  CA  PHE A 208      35.173  57.948 -14.310  1.00 30.00           C
ATOM   2732  C   PHE A 208      35.514  56.540 -14.746  1.00 30.00           C
ATOM   2733  O   PHE A 208      34.955  56.042 -15.727  1.00 30.00           O
ATOM   2734  CB  PHE A 208      36.457  58.734 -14.046  1.00 30.00           C
ATOM   2735  CG  PHE A 208      37.385  58.777 -15.228  1.00 30.00           C
ATOM   2736  CD1 PHE A 208      36.988  59.368 -16.425  1.00 30.00           C
ATOM   2737  CD2 PHE A 208      38.642  58.188 -15.159  1.00 30.00           C
ATOM   2738  CE1 PHE A 208      37.829  59.365 -17.534  1.00 30.00           C
ATOM   2739  CE2 PHE A 208      39.484  58.182 -16.259  1.00 30.00           C
ATOM   2740  CZ  PHE A 208      39.077  58.771 -17.449  1.00 30.00           C
ATOM   2741  H   PHE A 208      34.456  56.968 -12.554  1.00110.00           H
ATOM   2742  HA  PHE A 208      34.740  58.553 -15.070  1.00110.00           H
ATOM   2743  HB2 PHE A 208      36.198  59.762 -13.789  1.00110.00           H
ATOM   2744  HB3 PHE A 208      36.982  58.349 -13.170  1.00110.00           H
ATOM   2745  HD1 PHE A 208      36.017  59.838 -16.502  1.00110.00           H
ATOM   2746  HD2 PHE A 208      38.971  57.714 -14.244  1.00110.00           H
ATOM   2747  HE1 PHE A 208      37.511  59.828 -18.457  1.00110.00           H
ATOM   2748  HE2 PHE A 208      40.457  57.716 -16.191  1.00110.00           H
ATOM   2749  HZ  PHE A 208      39.734  58.766 -18.307  1.00110.00           H
ATOM   2750  N   THR A 209      36.395  55.886 -13.989  1.00 30.00           N
ATOM   2751  CA  THR A 209      36.835  54.540 -14.327  1.00 30.00           C
ATOM   2752  C   THR A 209      35.769  53.748 -15.004  1.00 30.00           C
ATOM   2753  O   THR A 209      35.995  53.203 -16.081  1.00 30.00           O
ATOM   2754  CB  THR A 209      37.306  53.742 -13.088  1.00 30.00           C
ATOM   2755  OG1 THR A 209      38.625  54.157 -12.716  1.00 30.00           O
ATOM   2756  CG2 THR A 209      37.325  52.253 -13.394  1.00 30.00           C
ATOM   2757  H   THR A 209      36.736  56.282 -13.124  1.00110.00           H
ATOM   2758  HA  THR A 209      37.665  54.637 -15.030  1.00110.00           H
ATOM   2759  HB  THR A 209      36.557  53.565 -12.350  1.00110.00           H
ATOM   2760  HG1 THR A 209      38.722  54.011 -11.784  1.00110.00           H
ATOM   2761 HG21 THR A 209      37.904  51.727 -12.634  1.00110.00           H
ATOM   2762 HG22 THR A 209      36.345  51.814 -13.326  1.00110.00           H
ATOM   2763 HG23 THR A 209      37.797  52.022 -14.351  1.00110.00           H
ATOM   2764  N   ARG A 210      34.597  53.666 -14.397  1.00 30.00           N
ATOM   2765  CA  ARG A 210      33.597  52.890 -15.086  1.00 30.00           C
ATOM   2766  C   ARG A 210      32.677  53.682 -16.016  1.00 30.00           C
ATOM   2767  O   ARG A 210      31.805  54.438 -15.617  1.00 30.00           O
ATOM   2768  CB  ARG A 210      32.802  52.048 -14.091  1.00 30.00           C
ATOM   2769  CG  ARG A 210      33.104  50.547 -14.226  1.00 30.00           C
ATOM   2770  CD  ARG A 210      34.616  50.269 -14.316  1.00 30.00           C
ATOM   2771  NE  ARG A 210      34.908  48.967 -14.920  1.00 30.00           N
ATOM   2772  CZ  ARG A 210      36.126  48.537 -15.246  1.00 30.00           C
ATOM   2773  NH1 ARG A 210      37.190  49.302 -15.030  1.00 30.00           N
ATOM   2774  NH2 ARG A 210      36.282  47.340 -15.799  1.00 30.00           N1+
ATOM   2775  H   ARG A 210      34.349  54.301 -13.647  1.00110.00           H
ATOM   2776  HA  ARG A 210      33.986  52.179 -15.809  1.00110.00           H
ATOM   2777  HB2 ARG A 210      32.919  52.396 -13.064  1.00110.00           H
ATOM   2778  HB3 ARG A 210      31.746  52.079 -14.344  1.00110.00           H
ATOM   2779  HG2 ARG A 210      32.664  50.002 -13.390  1.00110.00           H
ATOM   2780  HG3 ARG A 210      32.615  50.167 -15.125  1.00110.00           H
ATOM   2781  HD2 ARG A 210      35.218  50.957 -14.890  1.00110.00           H
ATOM   2782  HD3 ARG A 210      35.006  50.233 -13.300  1.00110.00           H
ATOM   2783  HE  ARG A 210      34.114  48.357 -15.068  1.00110.00           H
ATOM   2784 HH11 ARG A 210      38.116  48.984 -15.277  1.00110.00           H
ATOM   2785 HH12 ARG A 210      37.088  50.222 -14.631  1.00110.00           H
ATOM   2786 HH21 ARG A 210      37.196  46.997 -16.056  1.00110.00           H
ATOM   2787 HH22 ARG A 210      35.487  46.741 -15.970  1.00110.00           H
ATOM   2788  N   GLY A 211      32.903  53.480 -17.298  1.00 30.00           N
ATOM   2789  CA  GLY A 211      32.091  54.166 -18.267  1.00 30.00           C
ATOM   2790  C   GLY A 211      32.922  54.803 -19.343  1.00 30.00           C
ATOM   2791  O   GLY A 211      32.510  54.787 -20.486  1.00 30.00           O
ATOM   2792  H   GLY A 211      33.676  52.904 -17.603  1.00110.00           H
ATOM   2793  HA2 GLY A 211      31.639  53.305 -18.764  1.00110.00           H
ATOM   2794  HA3 GLY A 211      31.248  54.634 -17.859  1.00110.00           H
ATOM   2795  N   TRP A 212      34.114  55.306 -19.006  1.00 30.00           N
ATOM   2796  CA  TRP A 212      34.968  55.989 -20.036  1.00 30.00           C
ATOM   2797  C   TRP A 212      33.931  56.883 -20.833  1.00 30.00           C
ATOM   2798  O   TRP A 212      33.476  56.453 -21.883  1.00 30.00           O
ATOM   2799  CB  TRP A 212      35.507  55.033 -21.103  1.00 30.00           C
ATOM   2800  CG  TRP A 212      36.589  54.053 -20.775  1.00 30.00           C
ATOM   2801  CD1 TRP A 212      37.776  54.310 -20.169  1.00 30.00           C
ATOM   2802  CD2 TRP A 212      36.631  52.678 -21.170  1.00 30.00           C
ATOM   2803  NE1 TRP A 212      38.563  53.187 -20.160  1.00 30.00           N
ATOM   2804  CE3 TRP A 212      35.729  51.825 -21.827  1.00 30.00           C
ATOM   2805  CE2 TRP A 212      37.883  52.167 -20.770  1.00 30.00           C
ATOM   2806  CZ3 TRP A 212      36.103  50.500 -22.061  1.00 30.00           C
ATOM   2807  CZ2 TRP A 212      38.261  50.841 -21.005  1.00 30.00           C
ATOM   2808  CH2 TRP A 212      37.358  50.024 -21.650  1.00 30.00           C
ATOM   2809  H   TRP A 212      34.445  55.240 -18.049  1.00110.00           H
ATOM   2810  HA  TRP A 212      35.741  56.591 -19.553  1.00110.00           H
ATOM   2811  HB2 TRP A 212      34.880  54.657 -21.913  1.00110.00           H
ATOM   2812  HB3 TRP A 212      36.230  55.750 -21.402  1.00110.00           H
ATOM   2813  HD1 TRP A 212      38.065  55.279 -19.784  1.00110.00           H
ATOM   2814  HE1 TRP A 212      39.494  53.145 -19.760  1.00110.00           H
ATOM   2815  HE3 TRP A 212      34.761  52.188 -22.141  1.00110.00           H
ATOM   2816  HZ3 TRP A 212      35.417  49.833 -22.564  1.00110.00           H
ATOM   2817  HZ2 TRP A 212      39.225  50.467 -20.691  1.00110.00           H
ATOM   2818  HH2 TRP A 212      37.623  48.994 -21.843  1.00110.00           H
ATOM   2819  N   LYS A 213      33.494  58.038 -20.307  1.00 30.00           N
ATOM   2820  CA  LYS A 213      32.496  58.895 -20.963  1.00 30.00           C
ATOM   2821  C   LYS A 213      30.988  58.431 -20.625  1.00 30.00           C
ATOM   2822  O   LYS A 213      29.985  59.107 -20.910  1.00 30.00           O
ATOM   2823  CB  LYS A 213      32.709  58.889 -22.482  1.00 30.00           C
ATOM   2824  CG  LYS A 213      34.080  59.419 -23.003  1.00 30.00           C
ATOM   2825  CD  LYS A 213      35.249  58.465 -22.724  1.00 30.00           C
ATOM   2826  CE  LYS A 213      35.218  57.262 -23.661  1.00 30.00           C
ATOM   2827  NZ  LYS A 213      36.388  56.360 -23.473  1.00 30.00           N1+
ATOM   2828  H   LYS A 213      33.890  58.351 -19.433  1.00110.00           H
ATOM   2829  HA  LYS A 213      32.754  59.905 -20.704  1.00110.00           H
ATOM   2830  HB2 LYS A 213      32.335  58.022 -23.025  1.00110.00           H
ATOM   2831  HB3 LYS A 213      31.998  59.635 -22.842  1.00110.00           H
ATOM   2832  HG2 LYS A 213      34.006  59.611 -24.074  1.00110.00           H
ATOM   2833  HG3 LYS A 213      34.289  60.386 -22.544  1.00110.00           H
ATOM   2834  HD2 LYS A 213      36.107  59.030 -23.093  1.00110.00           H
ATOM   2835  HD3 LYS A 213      35.612  58.361 -21.708  1.00110.00           H
ATOM   2836  HE2 LYS A 213      34.294  56.741 -23.887  1.00110.00           H
ATOM   2837  HE3 LYS A 213      35.404  57.680 -24.651  1.00110.00           H
ATOM   2838  HZ1 LYS A 213      36.363  55.633 -24.172  1.00110.00           H
ATOM   2839  HZ2 LYS A 213      37.244  56.886 -23.570  1.00110.00           H
ATOM   2840  HZ3 LYS A 213      36.349  55.938 -22.558  1.00110.00           H
ATOM   2841  N   LEU A 214      30.809  57.212 -20.107  1.00 30.00           N
ATOM   2842  CA  LEU A 214      29.469  56.644 -19.779  1.00 30.00           C
ATOM   2843  C   LEU A 214      29.425  56.949 -18.332  1.00 30.00           C
ATOM   2844  O   LEU A 214      28.433  57.441 -17.821  1.00 30.00           O
ATOM   2845  CB  LEU A 214      29.464  55.132 -20.032  1.00 30.00           C
ATOM   2846  CG  LEU A 214      28.302  54.242 -19.564  1.00 30.00           C
ATOM   2847  CD1 LEU A 214      28.434  54.025 -18.071  1.00 30.00           C
ATOM   2848  CD2 LEU A 214      26.946  54.824 -19.947  1.00 30.00           C
ATOM   2849  H   LEU A 214      31.583  56.567 -20.243  1.00110.00           H
ATOM   2850  HA  LEU A 214      28.739  57.029 -20.431  1.00110.00           H
ATOM   2851  HB2 LEU A 214      29.496  55.032 -21.119  1.00110.00           H
ATOM   2852  HB3 LEU A 214      30.338  54.626 -19.755  1.00110.00           H
ATOM   2853  HG  LEU A 214      28.432  53.302 -20.092  1.00110.00           H
ATOM   2854 HD11 LEU A 214      27.900  53.138 -17.806  1.00110.00           H
ATOM   2855 HD12 LEU A 214      29.434  53.753 -17.766  1.00110.00           H
ATOM   2856 HD13 LEU A 214      28.096  54.843 -17.442  1.00110.00           H
ATOM   2857 HD21 LEU A 214      26.173  54.058 -20.002  1.00110.00           H
ATOM   2858 HD22 LEU A 214      26.612  55.575 -19.232  1.00110.00           H
ATOM   2859 HD23 LEU A 214      27.123  55.291 -20.889  1.00110.00           H
ATOM   2860  N   THR A 215      30.557  56.701 -17.690  1.00 30.00           N
ATOM   2861  CA  THR A 215      30.698  57.019 -16.284  1.00 30.00           C
ATOM   2862  C   THR A 215      30.559  58.529 -16.289  1.00 30.00           C
ATOM   2863  O   THR A 215      30.375  59.178 -15.250  1.00 30.00           O
ATOM   2864  CB  THR A 215      32.107  56.681 -15.776  1.00 30.00           C
ATOM   2865  OG1 THR A 215      32.180  56.945 -14.373  1.00 30.00           O
ATOM   2866  CG2 THR A 215      33.154  57.524 -16.487  1.00 30.00           C
ATOM   2867  H   THR A 215      31.339  56.306 -18.178  1.00110.00           H
ATOM   2868  HA  THR A 215      29.947  56.439 -15.812  1.00110.00           H
ATOM   2869  HB  THR A 215      32.741  56.062 -16.377  1.00110.00           H
ATOM   2870  HG1 THR A 215      32.651  56.249 -13.915  1.00110.00           H
ATOM   2871 HG21 THR A 215      34.011  57.283 -17.120  1.00110.00           H
ATOM   2872 HG22 THR A 215      32.738  57.731 -17.466  1.00110.00           H
ATOM   2873 HG23 THR A 215      33.156  58.553 -16.136  1.00110.00           H
ATOM   2874  N   LEU A 216      30.698  59.068 -17.499  1.00 30.00           N
ATOM   2875  CA  LEU A 216      30.605  60.495 -17.738  1.00 30.00           C
ATOM   2876  C   LEU A 216      29.166  60.781 -17.982  1.00 30.00           C
ATOM   2877  O   LEU A 216      28.703  61.852 -17.665  1.00 30.00           O
ATOM   2878  CB  LEU A 216      31.453  60.906 -18.946  1.00 30.00           C
ATOM   2879  CG  LEU A 216      31.395  62.372 -19.399  1.00 30.00           C
ATOM   2880  CD1 LEU A 216      31.633  63.317 -18.231  1.00 30.00           C
ATOM   2881  CD2 LEU A 216      32.440  62.593 -20.476  1.00 30.00           C
ATOM   2882  H   LEU A 216      30.808  58.437 -18.273  1.00110.00           H
ATOM   2883  HA  LEU A 216      30.977  61.014 -16.881  1.00110.00           H
ATOM   2884  HB2 LEU A 216      32.482  60.581 -18.798  1.00110.00           H
ATOM   2885  HB3 LEU A 216      31.009  60.653 -19.850  1.00110.00           H
ATOM   2886  HG  LEU A 216      30.417  62.616 -19.824  1.00110.00           H
ATOM   2887 HD11 LEU A 216      32.011  64.267 -18.611  1.00110.00           H
ATOM   2888 HD12 LEU A 216      30.685  63.622 -17.804  1.00110.00           H
ATOM   2889 HD13 LEU A 216      32.371  62.996 -17.524  1.00110.00           H
ATOM   2890 HD21 LEU A 216      32.452  63.633 -20.804  1.00110.00           H
ATOM   2891 HD22 LEU A 216      33.445  62.351 -20.128  1.00110.00           H
ATOM   2892 HD23 LEU A 216      32.234  61.998 -21.366  1.00110.00           H
ATOM   2893  N   VAL A 217      28.448  59.827 -18.561  1.00 30.00           N
ATOM   2894  CA  VAL A 217      27.019  60.050 -18.742  1.00 30.00           C
ATOM   2895  C   VAL A 217      26.662  60.394 -17.312  1.00 30.00           C
ATOM   2896  O   VAL A 217      25.915  61.330 -17.038  1.00 30.00           O
ATOM   2897  CB  VAL A 217      26.272  58.768 -19.152  1.00 30.00           C
ATOM   2898  CG1 VAL A 217      24.778  59.060 -19.244  1.00 30.00           C
ATOM   2899  CG2 VAL A 217      26.801  58.245 -20.482  1.00 30.00           C
ATOM   2900  H   VAL A 217      28.799  58.890 -18.665  1.00110.00           H
ATOM   2901  HA  VAL A 217      26.825  60.887 -19.416  1.00110.00           H
ATOM   2902  HB  VAL A 217      26.468  58.030 -18.447  1.00110.00           H
ATOM   2903 HG11 VAL A 217      24.209  58.163 -19.491  1.00110.00           H
ATOM   2904 HG12 VAL A 217      24.352  59.480 -18.340  1.00110.00           H
ATOM   2905 HG13 VAL A 217      24.572  59.788 -20.029  1.00110.00           H
ATOM   2906 HG21 VAL A 217      26.660  57.201 -20.646  1.00110.00           H
ATOM   2907 HG22 VAL A 217      26.173  58.668 -21.266  1.00110.00           H
ATOM   2908 HG23 VAL A 217      27.742  58.667 -20.784  1.00110.00           H
ATOM   2909  N   ILE A 218      27.249  59.621 -16.408  1.00 30.00           N
ATOM   2910  CA  ILE A 218      27.077  59.826 -14.988  1.00 30.00           C
ATOM   2911  C   ILE A 218      27.421  61.265 -14.783  1.00 30.00           C
ATOM   2912  O   ILE A 218      26.546  62.132 -14.804  1.00 30.00           O
ATOM   2913  CB  ILE A 218      28.088  59.014 -14.175  1.00 30.00           C
ATOM   2914  CG1 ILE A 218      27.924  57.524 -14.460  1.00 30.00           C
ATOM   2915  CG2 ILE A 218      27.942  59.340 -12.701  1.00 30.00           C
ATOM   2916  CD1 ILE A 218      28.882  56.650 -13.670  1.00 30.00           C
ATOM   2917  H   ILE A 218      27.797  58.836 -16.738  1.00110.00           H
ATOM   2918  HA  ILE A 218      26.066  59.624 -14.656  1.00110.00           H
ATOM   2919  HB  ILE A 218      29.062  59.394 -13.777  1.00110.00           H
ATOM   2920 HG12 ILE A 218      26.933  57.266 -14.143  1.00110.00           H
ATOM   2921 HG13 ILE A 218      27.956  57.312 -15.517  1.00110.00           H
ATOM   2922 HG21 ILE A 218      28.516  58.654 -12.115  1.00110.00           H
ATOM   2923 HG22 ILE A 218      28.093  60.365 -12.394  1.00110.00           H
ATOM   2924 HG23 ILE A 218      26.905  59.144 -12.469  1.00110.00           H
ATOM   2925 HD11 ILE A 218      28.786  55.861 -14.366  1.00110.00           H
ATOM   2926 HD12 ILE A 218      29.883  57.064 -13.640  1.00110.00           H
ATOM   2927 HD13 ILE A 218      28.553  56.464 -12.658  1.00110.00           H
ATOM   2928  N   LEU A 219      28.726  61.487 -14.612  1.00 30.00           N
ATOM   2929  CA  LEU A 219      29.310  62.802 -14.379  1.00 30.00           C
ATOM   2930  C   LEU A 219      28.359  63.881 -14.906  1.00 30.00           C
ATOM   2931  O   LEU A 219      27.924  64.787 -14.177  1.00 30.00           O
ATOM   2932  CB  LEU A 219      30.697  62.906 -15.037  1.00 30.00           C
ATOM   2933  CG  LEU A 219      31.776  61.894 -14.611  1.00 30.00           C
ATOM   2934  CD1 LEU A 219      33.113  62.265 -15.259  1.00 30.00           C
ATOM   2935  CD2 LEU A 219      31.908  61.871 -13.092  1.00 30.00           C
ATOM   2936  H   LEU A 219      29.356  60.692 -14.695  1.00110.00           H
ATOM   2937  HA  LEU A 219      29.422  62.895 -13.310  1.00110.00           H
ATOM   2938  HB2 LEU A 219      30.502  62.787 -16.071  1.00110.00           H
ATOM   2939  HB3 LEU A 219      31.068  63.924 -14.905  1.00110.00           H
ATOM   2940  HG  LEU A 219      31.612  60.900 -14.918  1.00110.00           H
ATOM   2941 HD11 LEU A 219      33.952  61.895 -14.669  1.00110.00           H
ATOM   2942 HD12 LEU A 219      33.245  61.756 -16.211  1.00110.00           H
ATOM   2943 HD13 LEU A 219      33.264  63.339 -15.371  1.00110.00           H
ATOM   2944 HD21 LEU A 219      32.924  61.779 -12.711  1.00110.00           H
ATOM   2945 HD22 LEU A 219      31.587  62.821 -12.665  1.00110.00           H
ATOM   2946 HD23 LEU A 219      31.280  61.100 -12.645  1.00110.00           H
ATOM   2947  N   ALA A 220      28.001  63.742 -16.170  1.00 30.00           N
ATOM   2948  CA  ALA A 220      27.094  64.666 -16.804  1.00 30.00           C
ATOM   2949  C   ALA A 220      25.756  64.756 -16.058  1.00 30.00           C
ATOM   2950  O   ALA A 220      25.651  65.389 -14.994  1.00 30.00           O
ATOM   2951  CB  ALA A 220      26.856  64.256 -18.253  1.00 30.00           C
ATOM   2952  H   ALA A 220      28.273  62.901 -16.686  1.00110.00           H
ATOM   2953  HA  ALA A 220      27.544  65.660 -16.787  1.00110.00           H
ATOM   2954  HB1 ALA A 220      26.180  64.948 -18.757  1.00110.00           H
ATOM   2955  HB2 ALA A 220      27.796  64.286 -18.805  1.00110.00           H
ATOM   2956  HB3 ALA A 220      26.462  63.253 -18.380  1.00110.00           H
ATOM   2957  N   ILE A 221      24.741  64.104 -16.620  1.00 30.00           N
ATOM   2958  CA  ILE A 221      23.400  64.141 -16.045  1.00 30.00           C
ATOM   2959  C   ILE A 221      23.440  64.190 -14.513  1.00 30.00           C
ATOM   2960  O   ILE A 221      23.019  65.184 -13.892  1.00 30.00           O
ATOM   2961  CB  ILE A 221      22.520  62.951 -16.523  1.00 30.00           C
ATOM   2962  CG1 ILE A 221      23.367  61.704 -16.770  1.00 30.00           C
ATOM   2963  CG2 ILE A 221      21.802  63.329 -17.792  1.00 30.00           C
ATOM   2964  CD1 ILE A 221      23.800  60.992 -15.528  1.00 30.00           C
ATOM   2965  H   ILE A 221      24.975  63.377 -17.281  1.00110.00           H
ATOM   2966  HA  ILE A 221      22.940  65.081 -16.355  1.00110.00           H
ATOM   2967  HB  ILE A 221      21.780  62.720 -15.758  1.00110.00           H
ATOM   2968 HG12 ILE A 221      22.665  60.976 -17.180  1.00110.00           H
ATOM   2969 HG13 ILE A 221      23.953  61.865 -17.664  1.00110.00           H
ATOM   2970 HG21 ILE A 221      21.338  62.480 -18.294  1.00110.00           H
ATOM   2971 HG22 ILE A 221      21.045  64.094 -17.613  1.00110.00           H
ATOM   2972 HG23 ILE A 221      22.503  63.747 -18.516  1.00110.00           H
ATOM   2973 HD11 ILE A 221      24.294  60.157 -15.873  1.00110.00           H
ATOM   2974 HD12 ILE A 221      24.595  61.268 -14.921  1.00110.00           H
ATOM   2975 HD13 ILE A 221      22.963  60.669 -14.908  1.00110.00           H
ATOM   2976  N   SER A 222      23.988  63.132 -13.921  1.00 30.00           N
ATOM   2977  CA  SER A 222      24.071  63.043 -12.483  1.00 30.00           C
ATOM   2978  C   SER A 222      24.633  64.370 -11.919  1.00 30.00           C
ATOM   2979  O   SER A 222      23.840  65.267 -11.632  1.00 30.00           O
ATOM   2980  CB  SER A 222      24.928  61.851 -12.078  1.00 30.00           C
ATOM   2981  OG  SER A 222      24.254  60.660 -12.425  1.00 30.00           O
ATOM   2982  H   SER A 222      24.471  62.448 -14.491  1.00110.00           H
ATOM   2983  HA  SER A 222      23.064  62.917 -12.082  1.00110.00           H
ATOM   2984  HB2 SER A 222      25.854  61.698 -12.592  1.00110.00           H
ATOM   2985  HB3 SER A 222      25.090  61.844 -11.000  1.00110.00           H
ATOM   2986  HG  SER A 222      24.785  59.919 -12.174  1.00110.00           H
ATOM   2987  N   PRO A 223      25.972  64.549 -11.794  1.00 30.00           N
ATOM   2988  CA  PRO A 223      26.403  65.840 -11.244  1.00 30.00           C
ATOM   2989  C   PRO A 223      25.624  67.099 -11.608  1.00 30.00           C
ATOM   2990  O   PRO A 223      25.584  68.046 -10.821  1.00 30.00           O
ATOM   2991  CB  PRO A 223      27.864  65.892 -11.661  1.00 30.00           C
ATOM   2992  CG  PRO A 223      28.278  64.464 -11.375  1.00 30.00           C
ATOM   2993  CD  PRO A 223      27.122  63.638 -11.943  1.00 30.00           C
ATOM   2994  HA  PRO A 223      26.344  65.750 -10.157  1.00110.00           H
ATOM   2995  HB2 PRO A 223      28.027  66.342 -12.632  1.00110.00           H
ATOM   2996  HB3 PRO A 223      28.403  66.558 -10.987  1.00110.00           H
ATOM   2997  HG2 PRO A 223      29.263  64.243 -11.774  1.00110.00           H
ATOM   2998  HG3 PRO A 223      28.347  64.317 -10.295  1.00110.00           H
ATOM   2999  HD2 PRO A 223      27.235  63.126 -12.853  1.00110.00           H
ATOM   3000  HD3 PRO A 223      27.043  62.845 -11.204  1.00110.00           H
ATOM   3001  N   VAL A 224      24.989  67.117 -12.775  1.00 30.00           N
ATOM   3002  CA  VAL A 224      24.226  68.297 -13.167  1.00 30.00           C
ATOM   3003  C   VAL A 224      22.931  68.413 -12.381  1.00 30.00           C
ATOM   3004  O   VAL A 224      22.591  69.477 -11.822  1.00 30.00           O
ATOM   3005  CB  VAL A 224      23.881  68.275 -14.670  1.00 30.00           C
ATOM   3006  CG1 VAL A 224      23.135  69.559 -15.045  1.00 30.00           C
ATOM   3007  CG2 VAL A 224      25.151  68.122 -15.494  1.00 30.00           C
ATOM   3008  H   VAL A 224      25.048  66.330 -13.419  1.00110.00           H
ATOM   3009  HA  VAL A 224      24.823  69.189 -12.988  1.00110.00           H
ATOM   3010  HB  VAL A 224      23.236  67.427 -14.895  1.00110.00           H
ATOM   3011 HG11 VAL A 224      22.984  69.606 -16.124  1.00110.00           H
ATOM   3012 HG12 VAL A 224      22.141  69.627 -14.602  1.00110.00           H
ATOM   3013 HG13 VAL A 224      23.693  70.451 -14.757  1.00110.00           H
ATOM   3014 HG21 VAL A 224      24.965  67.563 -16.411  1.00110.00           H
ATOM   3015 HG22 VAL A 224      25.516  69.102 -15.802  1.00110.00           H
ATOM   3016 HG23 VAL A 224      26.003  67.692 -14.974  1.00110.00           H
ATOM   3017  N   LEU A 225      22.187  67.319 -12.365  1.00 30.00           N
ATOM   3018  CA  LEU A 225      20.960  67.309 -11.608  1.00 30.00           C
ATOM   3019  C   LEU A 225      21.360  67.707 -10.191  1.00 30.00           C
ATOM   3020  O   LEU A 225      20.817  68.657  -9.623  1.00 30.00           O
ATOM   3021  CB  LEU A 225      20.342  65.912 -11.586  1.00 30.00           C
ATOM   3022  CG  LEU A 225      20.009  65.323 -12.956  1.00 30.00           C
ATOM   3023  CD1 LEU A 225      19.318  63.988 -12.776  1.00 30.00           C
ATOM   3024  CD2 LEU A 225      19.112  66.279 -13.727  1.00 30.00           C
ATOM   3025  H   LEU A 225      22.554  66.459 -12.781  1.00110.00           H
ATOM   3026  HA  LEU A 225      20.260  68.051 -11.995  1.00110.00           H
ATOM   3027  HB2 LEU A 225      21.004  65.209 -11.078  1.00110.00           H
ATOM   3028  HB3 LEU A 225      19.436  65.954 -10.977  1.00110.00           H
ATOM   3029  HG  LEU A 225      20.852  65.146 -13.584  1.00110.00           H
ATOM   3030 HD11 LEU A 225      18.810  63.668 -13.680  1.00110.00           H
ATOM   3031 HD12 LEU A 225      20.050  63.228 -12.504  1.00110.00           H
ATOM   3032 HD13 LEU A 225      18.530  64.141 -12.048  1.00110.00           H
ATOM   3033 HD21 LEU A 225      18.766  65.827 -14.657  1.00110.00           H
ATOM   3034 HD22 LEU A 225      18.231  66.564 -13.156  1.00110.00           H
ATOM   3035 HD23 LEU A 225      19.639  67.191 -14.009  1.00110.00           H
ATOM   3036  N   GLY A 226      22.333  66.975  -9.646  1.00 30.00           N
ATOM   3037  CA  GLY A 226      22.824  67.235  -8.303  1.00 30.00           C
ATOM   3038  C   GLY A 226      23.071  68.711  -8.089  1.00 30.00           C
ATOM   3039  O   GLY A 226      22.937  69.218  -6.969  1.00 30.00           O
ATOM   3040  H   GLY A 226      22.799  66.294 -10.238  1.00110.00           H
ATOM   3041  HA2 GLY A 226      22.100  66.875  -7.571  1.00110.00           H
ATOM   3042  HA3 GLY A 226      23.755  66.691  -8.145  1.00110.00           H
ATOM   3043  N   LEU A 227      23.440  69.402  -9.165  1.00 30.00           N
ATOM   3044  CA  LEU A 227      23.677  70.830  -9.077  1.00 30.00           C
ATOM   3045  C   LEU A 227      22.356  71.524  -8.793  1.00 30.00           C
ATOM   3046  O   LEU A 227      22.234  72.246  -7.800  1.00 30.00           O
ATOM   3047  CB  LEU A 227      24.298  71.358 -10.372  1.00 30.00           C
ATOM   3048  CG  LEU A 227      25.716  70.862 -10.675  1.00 30.00           C
ATOM   3049  CD1 LEU A 227      26.276  71.629 -11.866  1.00 30.00           C
ATOM   3050  CD2 LEU A 227      26.607  71.055  -9.452  1.00 30.00           C
ATOM   3051  H   LEU A 227      23.506  68.956 -10.070  1.00110.00           H
ATOM   3052  HA  LEU A 227      24.323  71.044  -8.225  1.00110.00           H
ATOM   3053  HB2 LEU A 227      23.657  71.359 -11.243  1.00110.00           H
ATOM   3054  HB3 LEU A 227      24.401  72.432 -10.202  1.00110.00           H
ATOM   3055  HG  LEU A 227      25.790  70.012 -11.248  1.00110.00           H
ATOM   3056 HD11 LEU A 227      27.276  71.283 -12.135  1.00110.00           H
ATOM   3057 HD12 LEU A 227      25.646  71.523 -12.752  1.00110.00           H
ATOM   3058 HD13 LEU A 227      26.352  72.696 -11.651  1.00110.00           H
ATOM   3059 HD21 LEU A 227      27.652  70.876  -9.707  1.00110.00           H
ATOM   3060 HD22 LEU A 227      26.539  72.064  -9.044  1.00110.00           H
ATOM   3061 HD23 LEU A 227      26.368  70.342  -8.663  1.00110.00           H
ATOM   3062  N   SER A 228      21.351  71.297  -9.632  1.00 30.00           N
ATOM   3063  CA  SER A 228      20.070  71.960  -9.371  1.00 30.00           C
ATOM   3064  C   SER A 228      19.570  71.695  -7.960  1.00 30.00           C
ATOM   3065  O   SER A 228      19.000  72.593  -7.324  1.00 30.00           O
ATOM   3066  CB  SER A 228      19.028  71.509 -10.403  1.00 30.00           C
ATOM   3067  OG  SER A 228      18.784  70.117 -10.327  1.00 30.00           O
ATOM   3068  H   SER A 228      21.395  70.518 -10.283  1.00110.00           H
ATOM   3069  HA  SER A 228      20.216  73.037  -9.477  1.00110.00           H
ATOM   3070  HB2 SER A 228      18.088  72.041 -10.247  1.00110.00           H
ATOM   3071  HB3 SER A 228      19.366  71.757 -11.410  1.00110.00           H
ATOM   3072  HG  SER A 228      19.584  69.685 -10.065  1.00110.00           H
ATOM   3073  N   ALA A 229      19.776  70.466  -7.477  1.00 30.00           N
ATOM   3074  CA  ALA A 229      19.349  70.088  -6.126  1.00 30.00           C
ATOM   3075  C   ALA A 229      20.075  70.986  -5.129  1.00 30.00           C
ATOM   3076  O   ALA A 229      19.446  71.793  -4.442  1.00 30.00           O
ATOM   3077  CB  ALA A 229      19.685  68.653  -5.876  1.00 30.00           C
ATOM   3078  H   ALA A 229      20.176  69.784  -8.118  1.00110.00           H
ATOM   3079  HA  ALA A 229      18.271  70.241  -6.040  1.00110.00           H
ATOM   3080  HB1 ALA A 229      19.060  68.244  -5.083  1.00110.00           H
ATOM   3081  HB2 ALA A 229      19.584  68.026  -6.758  1.00110.00           H
ATOM   3082  HB3 ALA A 229      20.719  68.491  -5.572  1.00110.00           H
ATOM   3083  N   ALA A 230      21.396  70.862  -5.072  1.00 30.00           N
ATOM   3084  CA  ALA A 230      22.169  71.674  -4.150  1.00 30.00           C
ATOM   3085  C   ALA A 230      21.742  73.135  -4.075  1.00 30.00           C
ATOM   3086  O   ALA A 230      21.485  73.663  -2.982  1.00 30.00           O
ATOM   3087  CB  ALA A 230      23.611  71.665  -4.563  1.00 30.00           C
ATOM   3088  H   ALA A 230      21.873  70.271  -5.750  1.00110.00           H
ATOM   3089  HA  ALA A 230      22.073  71.239  -3.153  1.00110.00           H
ATOM   3090  HB1 ALA A 230      24.226  72.263  -3.888  1.00110.00           H
ATOM   3091  HB2 ALA A 230      24.011  70.651  -4.545  1.00110.00           H
ATOM   3092  HB3 ALA A 230      23.758  72.049  -5.574  1.00110.00           H
ATOM   3093  N   VAL A 231      21.658  73.791  -5.233  1.00 30.00           N
ATOM   3094  CA  VAL A 231      21.274  75.201  -5.287  1.00 30.00           C
ATOM   3095  C   VAL A 231      19.869  75.476  -4.805  1.00 30.00           C
ATOM   3096  O   VAL A 231      19.697  75.987  -3.707  1.00 30.00           O
ATOM   3097  CB  VAL A 231      21.349  75.753  -6.680  1.00 30.00           C
ATOM   3098  CG1 VAL A 231      20.918  77.207  -6.922  1.00110.00           C
ATOM   3099  CG2 VAL A 231      22.798  75.625  -7.208  1.00110.00           C
ATOM   3100  H   VAL A 231      21.810  73.277  -6.096  1.00110.00           H
ATOM   3101  HA  VAL A 231      21.957  75.765  -4.648  1.00110.00           H
ATOM   3102  HB  VAL A 231      20.757  75.124  -7.349  1.00110.00           H
ATOM   3103 HG11 VAL A 231      21.283  77.586  -7.878  1.00110.00           H
ATOM   3104 HG12 VAL A 231      19.835  77.265  -6.982  1.00110.00           H
ATOM   3105 HG13 VAL A 231      21.289  77.871  -6.141  1.00110.00           H
ATOM   3106 HG21 VAL A 231      22.869  75.929  -8.252  1.00110.00           H
ATOM   3107 HG22 VAL A 231      23.484  76.249  -6.635  1.00110.00           H
ATOM   3108 HG23 VAL A 231      23.175  74.604  -7.164  1.00110.00           H
ATOM   3109  N   TRP A 232      18.869  75.144  -5.628  1.00 30.00           N
ATOM   3110  CA  TRP A 232      17.477  75.419  -5.266  1.00 30.00           C
ATOM   3111  C   TRP A 232      17.164  75.044  -3.828  1.00 30.00           C
ATOM   3112  O   TRP A 232      16.699  75.877  -3.046  1.00 30.00           O
ATOM   3113  CB  TRP A 232      16.480  74.722  -6.203  1.00 30.00           C
ATOM   3114  CG  TRP A 232      15.400  75.663  -6.696  1.00 30.00           C
ATOM   3115  CD1 TRP A 232      15.471  76.489  -7.782  1.00 30.00           C
ATOM   3116  CD2 TRP A 232      14.127  75.917  -6.086  1.00 30.00           C
ATOM   3117  NE1 TRP A 232      14.327  77.242  -7.885  1.00 30.00           N
ATOM   3118  CE3 TRP A 232      13.467  75.404  -4.961  1.00 30.00           C
ATOM   3119  CE2 TRP A 232      13.484  76.913  -6.858  1.00 30.00           C
ATOM   3120  CZ3 TRP A 232      12.205  75.894  -4.648  1.00 30.00           C
ATOM   3121  CZ2 TRP A 232      12.216  77.403  -6.543  1.00 30.00           C
ATOM   3122  CH2 TRP A 232      11.594  76.885  -5.438  1.00 30.00           C
ATOM   3123  H   TRP A 232      19.067  74.553  -6.427  1.00110.00           H
ATOM   3124  HA  TRP A 232      17.323  76.488  -5.335  1.00110.00           H
ATOM   3125  HB2 TRP A 232      17.000  74.361  -7.091  1.00110.00           H
ATOM   3126  HB3 TRP A 232      16.015  73.836  -5.767  1.00110.00           H
ATOM   3127  HD1 TRP A 232      16.325  76.544  -8.443  1.00110.00           H
ATOM   3128  HE1 TRP A 232      14.160  77.929  -8.612  1.00110.00           H
ATOM   3129  HE3 TRP A 232      13.935  74.650  -4.345  1.00110.00           H
ATOM   3130  HZ3 TRP A 232      11.685  75.508  -3.783  1.00110.00           H
ATOM   3131  HZ2 TRP A 232      11.741  78.164  -7.145  1.00110.00           H
ATOM   3132  HH2 TRP A 232      10.613  77.246  -5.167  1.00110.00           H
ATOM   3133  N   ALA A 233      17.409  73.794  -3.471  1.00 30.00           N
ATOM   3134  CA  ALA A 233      17.163  73.383  -2.102  1.00 30.00           C
ATOM   3135  C   ALA A 233      17.833  74.377  -1.137  1.00 30.00           C
ATOM   3136  O   ALA A 233      17.148  75.124  -0.432  1.00 30.00           O
ATOM   3137  CB  ALA A 233      17.712  71.973  -1.870  1.00 30.00           C
ATOM   3138  H   ALA A 233      17.929  73.181  -4.092  1.00110.00           H
ATOM   3139  HA  ALA A 233      16.087  73.388  -1.919  1.00110.00           H
ATOM   3140  HB1 ALA A 233      17.490  71.636  -0.857  1.00110.00           H
ATOM   3141  HB2 ALA A 233      17.258  71.255  -2.553  1.00110.00           H
ATOM   3142  HB3 ALA A 233      18.793  71.911  -1.998  1.00110.00           H
ATOM   3143  N   LYS A 234      19.167  74.399  -1.117  1.00 30.00           N
ATOM   3144  CA  LYS A 234      19.891  75.303  -0.227  1.00 30.00           C
ATOM   3145  C   LYS A 234      19.428  76.756  -0.336  1.00 30.00           C
ATOM   3146  O   LYS A 234      19.480  77.506   0.635  1.00 30.00           O
ATOM   3147  CB  LYS A 234      21.400  75.183  -0.462  1.00 30.00           C
ATOM   3148  CG  LYS A 234      21.938  73.804  -0.089  1.00 30.00           C
ATOM   3149  CD  LYS A 234      21.467  73.401   1.309  1.00 30.00           C
ATOM   3150  CE  LYS A 234      21.675  71.920   1.579  1.00 30.00           C
ATOM   3151  NZ  LYS A 234      21.026  71.507   2.857  1.00 30.00           N1+
ATOM   3152  H   LYS A 234      19.690  73.901  -1.829  1.00110.00           H
ATOM   3153  HA  LYS A 234      19.586  75.073   0.774  1.00110.00           H
ATOM   3154  HB2 LYS A 234      21.668  75.483  -1.474  1.00110.00           H
ATOM   3155  HB3 LYS A 234      21.902  75.914   0.174  1.00110.00           H
ATOM   3156  HG2 LYS A 234      21.571  73.039  -0.766  1.00110.00           H
ATOM   3157  HG3 LYS A 234      23.026  73.786  -0.158  1.00110.00           H
ATOM   3158  HD2 LYS A 234      21.942  74.015   2.075  1.00110.00           H
ATOM   3159  HD3 LYS A 234      20.398  73.467   1.454  1.00110.00           H
ATOM   3160  HE2 LYS A 234      21.242  71.326   0.776  1.00110.00           H
ATOM   3161  HE3 LYS A 234      22.738  71.682   1.620  1.00110.00           H
ATOM   3162  HZ1 LYS A 234      21.185  70.523   3.012  1.00110.00           H
ATOM   3163  HZ2 LYS A 234      21.421  72.032   3.623  1.00110.00           H
ATOM   3164  HZ3 LYS A 234      20.033  71.680   2.807  1.00110.00           H
ATOM   3165  N   ILE A 235      18.973  77.152  -1.516  1.00 30.00           N
ATOM   3166  CA  ILE A 235      18.478  78.506  -1.698  1.00 30.00           C
ATOM   3167  C   ILE A 235      17.363  78.681  -0.677  1.00 30.00           C
ATOM   3168  O   ILE A 235      17.474  79.478   0.259  1.00 30.00           O
ATOM   3169  CB  ILE A 235      17.906  78.721  -3.122  1.00 30.00           C
ATOM   3170  CG1 ILE A 235      19.048  78.788  -4.141  1.00 30.00           C
ATOM   3171  CG2 ILE A 235      17.066  79.989  -3.164  1.00 30.00           C
ATOM   3172  CD1 ILE A 235      18.593  79.066  -5.562  1.00 30.00           C
ATOM   3173  H   ILE A 235      19.034  76.530  -2.324  1.00110.00           H
ATOM   3174  HA  ILE A 235      19.269  79.228  -1.486  1.00110.00           H
ATOM   3175  HB  ILE A 235      17.220  77.967  -3.440  1.00110.00           H
ATOM   3176 HG12 ILE A 235      19.587  79.696  -3.867  1.00110.00           H
ATOM   3177 HG13 ILE A 235      19.877  78.115  -4.074  1.00110.00           H
ATOM   3178 HG21 ILE A 235      16.569  80.111  -4.124  1.00110.00           H
ATOM   3179 HG22 ILE A 235      16.242  80.056  -2.460  1.00110.00           H
ATOM   3180 HG23 ILE A 235      17.682  80.873  -2.998  1.00110.00           H
ATOM   3181 HD11 ILE A 235      19.452  79.272  -6.195  1.00110.00           H
ATOM   3182 HD12 ILE A 235      18.016  78.274  -6.022  1.00110.00           H
ATOM   3183 HD13 ILE A 235      18.005  79.977  -5.646  1.00110.00           H
ATOM   3184  N   LEU A 236      16.295  77.912  -0.841  1.00 30.00           N
ATOM   3185  CA  LEU A 236      15.174  78.005   0.079  1.00 30.00           C
ATOM   3186  C   LEU A 236      15.621  77.812   1.512  1.00 30.00           C
ATOM   3187  O   LEU A 236      15.137  78.490   2.405  1.00 30.00           O
ATOM   3188  CB  LEU A 236      14.108  76.966  -0.280  1.00 30.00           C
ATOM   3189  CG  LEU A 236      13.207  77.311  -1.469  1.00 30.00           C
ATOM   3190  CD1 LEU A 236      12.258  78.435  -1.082  1.00 30.00           C
ATOM   3191  CD2 LEU A 236      14.059  77.717  -2.661  1.00 30.00           C
ATOM   3192  H   LEU A 236      16.320  77.180  -1.546  1.00110.00           H
ATOM   3193  HA  LEU A 236      14.755  78.999  -0.021  1.00110.00           H
ATOM   3194  HB2 LEU A 236      14.593  76.010  -0.480  1.00110.00           H
ATOM   3195  HB3 LEU A 236      13.453  76.803   0.576  1.00110.00           H
ATOM   3196  HG  LEU A 236      12.618  76.430  -1.726  1.00110.00           H
ATOM   3197 HD11 LEU A 236      11.563  78.644  -1.896  1.00110.00           H
ATOM   3198 HD12 LEU A 236      11.657  78.167  -0.212  1.00110.00           H
ATOM   3199 HD13 LEU A 236      12.769  79.371  -0.857  1.00110.00           H
ATOM   3200 HD21 LEU A 236      13.414  77.965  -3.502  1.00110.00           H
ATOM   3201 HD22 LEU A 236      14.632  78.623  -2.508  1.00110.00           H
ATOM   3202 HD23 LEU A 236      14.682  76.910  -3.002  1.00110.00           H
ATOM   3203  N   SER A 237      16.549  76.894   1.741  1.00 30.00           N
ATOM   3204  CA  SER A 237      17.023  76.674   3.097  1.00 30.00           C
ATOM   3205  C   SER A 237      17.480  77.982   3.757  1.00 30.00           C
ATOM   3206  O   SER A 237      17.121  78.267   4.904  1.00 30.00           O
ATOM   3207  CB  SER A 237      18.157  75.649   3.110  1.00 30.00           C
ATOM   3208  OG  SER A 237      17.654  74.346   2.864  1.00 30.00           O
ATOM   3209  H   SER A 237      16.882  76.304   0.981  1.00110.00           H
ATOM   3210  HA  SER A 237      16.193  76.282   3.687  1.00110.00           H
ATOM   3211  HB2 SER A 237      18.984  75.944   2.483  1.00110.00           H
ATOM   3212  HB3 SER A 237      18.581  75.617   4.116  1.00110.00           H
ATOM   3213  HG  SER A 237      17.417  74.278   1.952  1.00110.00           H
ATOM   3214  N   SER A 238      18.265  78.789   3.059  1.00 30.00           N
ATOM   3215  CA  SER A 238      18.659  80.050   3.662  1.00 30.00           C
ATOM   3216  C   SER A 238      17.339  80.808   3.876  1.00 30.00           C
ATOM   3217  O   SER A 238      17.087  81.364   4.953  1.00 30.00           O
ATOM   3218  CB  SER A 238      19.565  80.850   2.722  1.00 30.00           C
ATOM   3219  OG  SER A 238      18.839  81.365   1.618  1.00 30.00           O
ATOM   3220  H   SER A 238      18.458  78.620   2.073  1.00110.00           H
ATOM   3221  HA  SER A 238      19.164  79.879   4.615  1.00110.00           H
ATOM   3222  HB2 SER A 238      20.014  81.686   3.261  1.00110.00           H
ATOM   3223  HB3 SER A 238      20.386  80.227   2.362  1.00110.00           H
ATOM   3224  HG  SER A 238      19.436  81.851   1.065  1.00110.00           H
ATOM   3225  N   PHE A 239      16.492  80.802   2.846  1.00 30.00           N
ATOM   3226  CA  PHE A 239      15.184  81.466   2.887  1.00 30.00           C
ATOM   3227  C   PHE A 239      14.426  81.097   4.187  1.00 30.00           C
ATOM   3228  O   PHE A 239      13.792  81.942   4.848  1.00 30.00           O
ATOM   3229  CB  PHE A 239      14.372  81.011   1.670  1.00 30.00           C
ATOM   3230  CG  PHE A 239      13.173  81.856   1.378  1.00 30.00           C
ATOM   3231  CD1 PHE A 239      13.303  83.079   0.728  1.00 30.00           C
ATOM   3232  CD2 PHE A 239      11.905  81.420   1.736  1.00 30.00           C
ATOM   3233  CE1 PHE A 239      12.182  83.854   0.439  1.00 30.00           C
ATOM   3234  CE2 PHE A 239      10.782  82.187   1.452  1.00 30.00           C
ATOM   3235  CZ  PHE A 239      10.921  83.405   0.802  1.00 30.00           C
ATOM   3236  H   PHE A 239      16.838  80.405   1.976  1.00110.00           H
ATOM   3237  HA  PHE A 239      15.348  82.544   2.857  1.00110.00           H
ATOM   3238  HB2 PHE A 239      15.000  80.997   0.779  1.00110.00           H
ATOM   3239  HB3 PHE A 239      13.855  80.073   1.756  1.00110.00           H
ATOM   3240  HD1 PHE A 239      14.282  83.436   0.439  1.00110.00           H
ATOM   3241  HD2 PHE A 239      11.771  80.479   2.253  1.00110.00           H
ATOM   3242  HE1 PHE A 239      12.295  84.803  -0.066  1.00110.00           H
ATOM   3243  HE2 PHE A 239       9.803  81.839   1.747  1.00110.00           H
ATOM   3244  HZ  PHE A 239      10.049  84.006   0.584  1.00110.00           H
ATOM   3245  N   THR A 240      14.507  79.820   4.542  1.00 30.00           N
ATOM   3246  CA  THR A 240      13.880  79.285   5.744  1.00 30.00           C
ATOM   3247  C   THR A 240      14.425  79.979   6.985  1.00 30.00           C
ATOM   3248  O   THR A 240      13.667  80.546   7.781  1.00 30.00           O
ATOM   3249  CB  THR A 240      14.152  77.765   5.874  1.00 30.00           C
ATOM   3250  OG1 THR A 240      13.143  77.034   5.164  1.00 30.00           O
ATOM   3251  CG2 THR A 240      14.185  77.335   7.340  1.00 30.00           C
ATOM   3252  H   THR A 240      14.944  79.179   3.879  1.00110.00           H
ATOM   3253  HA  THR A 240      12.829  79.522   5.715  1.00110.00           H
ATOM   3254  HB  THR A 240      15.078  77.458   5.422  1.00110.00           H
ATOM   3255  HG1 THR A 240      12.294  77.231   5.526  1.00110.00           H
ATOM   3256 HG21 THR A 240      14.158  76.247   7.394  1.00110.00           H
ATOM   3257 HG22 THR A 240      15.093  77.599   7.883  1.00110.00           H
ATOM   3258 HG23 THR A 240      13.312  77.678   7.899  1.00110.00           H
ATOM   3259  N   ASP A 241      15.746  79.914   7.150  1.00 30.00           N
ATOM   3260  CA  ASP A 241      16.381  80.533   8.304  1.00 30.00           C
ATOM   3261  C   ASP A 241      15.899  81.952   8.475  1.00 30.00           C
ATOM   3262  O   ASP A 241      15.447  82.313   9.557  1.00 30.00           O
ATOM   3263  CB  ASP A 241      17.907  80.508   8.156  1.00 30.00           C
ATOM   3264  CG  ASP A 241      18.557  79.448   9.024  1.00 30.00           C
ATOM   3265  OD1 ASP A 241      19.796  79.303   8.968  1.00 30.00           O
ATOM   3266  OD2 ASP A 241      17.824  78.764   9.769  1.00 30.00           O1-
ATOM   3267  H   ASP A 241      16.317  79.509   6.415  1.00110.00           H
ATOM   3268  HA  ASP A 241      16.002  80.019   9.188  1.00110.00           H
ATOM   3269  HB2 ASP A 241      18.210  80.349   7.121  1.00110.00           H
ATOM   3270  HB3 ASP A 241      18.356  81.457   8.456  1.00110.00           H
ATOM   3271  N   LYS A 242      15.982  82.753   7.416  1.00 30.00           N
ATOM   3272  CA  LYS A 242      15.527  84.134   7.501  1.00 30.00           C
ATOM   3273  C   LYS A 242      14.131  84.098   8.137  1.00 30.00           C
ATOM   3274  O   LYS A 242      13.846  84.837   9.106  1.00 30.00           O
ATOM   3275  CB  LYS A 242      15.474  84.752   6.101  1.00 30.00           C
ATOM   3276  CG  LYS A 242      15.435  86.277   6.051  1.00 30.00           C
ATOM   3277  CD  LYS A 242      14.035  86.842   6.255  1.00 30.00           C
ATOM   3278  CE  LYS A 242      13.738  87.131   7.713  1.00 30.00           C
ATOM   3279  NZ  LYS A 242      12.377  87.718   7.873  1.00 30.00           N1+
ATOM   3280  H   LYS A 242      16.312  82.364   6.536  1.00110.00           H
ATOM   3281  HA  LYS A 242      16.212  84.688   8.143  1.00110.00           H
ATOM   3282  HB2 LYS A 242      16.383  84.449   5.578  1.00110.00           H
ATOM   3283  HB3 LYS A 242      14.664  84.327   5.506  1.00110.00           H
ATOM   3284  HG2 LYS A 242      16.159  86.720   6.737  1.00110.00           H
ATOM   3285  HG3 LYS A 242      15.762  86.573   5.053  1.00110.00           H
ATOM   3286  HD2 LYS A 242      13.934  87.762   5.675  1.00110.00           H
ATOM   3287  HD3 LYS A 242      13.286  86.160   5.847  1.00110.00           H
ATOM   3288  HE2 LYS A 242      14.366  86.839   8.540  1.00110.00           H
ATOM   3289  HE3 LYS A 242      14.236  88.100   7.763  1.00110.00           H
ATOM   3290  HZ1 LYS A 242      12.226  87.964   8.839  1.00110.00           H
ATOM   3291  HZ2 LYS A 242      12.291  88.540   7.294  1.00110.00           H
ATOM   3292  HZ3 LYS A 242      11.690  87.034   7.587  1.00110.00           H
ATOM   3293  N   GLU A 243      13.275  83.212   7.625  1.00 30.00           N
ATOM   3294  CA  GLU A 243      11.932  83.078   8.181  1.00 30.00           C
ATOM   3295  C   GLU A 243      11.967  82.862   9.684  1.00 30.00           C
ATOM   3296  O   GLU A 243      11.246  83.538  10.416  1.00 30.00           O
ATOM   3297  CB  GLU A 243      11.202  81.919   7.500  1.00 30.00           C
ATOM   3298  CG  GLU A 243      10.919  82.178   6.035  1.00 30.00           C
ATOM   3299  CD  GLU A 243      10.276  83.535   5.819  1.00 30.00           C
ATOM   3300  OE1 GLU A 243      10.940  84.561   6.083  1.00 30.00           O
ATOM   3301  OE2 GLU A 243       9.104  83.580   5.394  1.00 30.00           O1-
ATOM   3302  H   GLU A 243      13.549  82.599   6.864  1.00110.00           H
ATOM   3303  HA  GLU A 243      11.415  84.031   8.170  1.00110.00           H
ATOM   3304  HB2 GLU A 243      11.473  80.887   7.669  1.00110.00           H
ATOM   3305  HB3 GLU A 243      10.198  82.075   7.864  1.00110.00           H
ATOM   3306  HG2 GLU A 243      11.618  81.875   5.281  1.00110.00           H
ATOM   3307  HG3 GLU A 243       9.995  81.659   5.868  1.00110.00           H
ATOM   3308  N   LEU A 244      12.815  81.945  10.152  1.00 30.00           N
ATOM   3309  CA  LEU A 244      12.933  81.665  11.592  1.00 30.00           C
ATOM   3310  C   LEU A 244      13.384  82.859  12.468  1.00 30.00           C
ATOM   3311  O   LEU A 244      12.876  83.032  13.582  1.00 30.00           O
ATOM   3312  CB  LEU A 244      13.866  80.471  11.833  1.00 30.00           C
ATOM   3313  CG  LEU A 244      13.301  79.065  11.587  1.00 30.00           C
ATOM   3314  CD1 LEU A 244      14.376  78.020  11.830  1.00 30.00           C
ATOM   3315  CD2 LEU A 244      12.122  78.819  12.512  1.00 30.00           C
ATOM   3316  H   LEU A 244      13.422  81.477   9.483  1.00110.00           H
ATOM   3317  HA  LEU A 244      11.963  81.401  11.961  1.00110.00           H
ATOM   3318  HB2 LEU A 244      14.779  80.598  11.253  1.00110.00           H
ATOM   3319  HB3 LEU A 244      14.204  80.496  12.872  1.00110.00           H
ATOM   3320  HG  LEU A 244      13.072  79.004  10.538  1.00110.00           H
ATOM   3321 HD11 LEU A 244      14.000  77.015  11.634  1.00110.00           H
ATOM   3322 HD12 LEU A 244      15.233  78.176  11.173  1.00110.00           H
ATOM   3323 HD13 LEU A 244      14.740  78.043  12.858  1.00110.00           H
ATOM   3324 HD21 LEU A 244      11.725  77.817  12.345  1.00110.00           H
ATOM   3325 HD22 LEU A 244      12.436  78.860  13.556  1.00110.00           H
ATOM   3326 HD23 LEU A 244      11.281  79.479  12.422  1.00110.00           H
ATOM   3327  N   LEU A 245      14.329  83.664  11.969  1.00 30.00           N
ATOM   3328  CA  LEU A 245      14.829  84.854  12.678  1.00 30.00           C
ATOM   3329  C   LEU A 245      13.702  85.854  12.909  1.00 30.00           C
ATOM   3330  O   LEU A 245      13.470  86.304  14.050  1.00 30.00           O
ATOM   3331  CB  LEU A 245      15.924  85.508  11.888  1.00 30.00           C
ATOM   3332  CG  LEU A 245      17.183  84.647  11.628  1.00110.00           C
ATOM   3333  CD1 LEU A 245      18.135  85.369  10.662  1.00110.00           C
ATOM   3334  CD2 LEU A 245      17.924  84.271  12.922  1.00110.00           C
ATOM   3335  H   LEU A 245      14.690  83.440  11.044  1.00110.00           H
ATOM   3336  HA  LEU A 245      15.205  84.549  13.656  1.00110.00           H
ATOM   3337  HB2 LEU A 245      15.531  85.832  10.923  1.00110.00           H
ATOM   3338  HB3 LEU A 245      16.232  86.424  12.396  1.00110.00           H
ATOM   3339  HG  LEU A 245      16.882  83.721  11.141  1.00110.00           H
ATOM   3340 HD11 LEU A 245      18.992  84.743  10.411  1.00110.00           H
ATOM   3341 HD12 LEU A 245      17.637  85.625   9.727  1.00110.00           H
ATOM   3342 HD13 LEU A 245      18.516  86.295  11.095  1.00110.00           H
ATOM   3343 HD21 LEU A 245      18.835  83.714  12.700  1.00110.00           H
ATOM   3344 HD22 LEU A 245      18.208  85.155  13.492  1.00110.00           H
ATOM   3345 HD23 LEU A 245      17.315  83.636  13.565  1.00110.00           H
ATOM   3346  N   ALA A 246      13.006  86.214  11.831  1.00 30.00           N
ATOM   3347  CA  ALA A 246      11.887  87.138  11.985  1.00 30.00           C
ATOM   3348  C   ALA A 246      10.928  86.511  13.036  1.00 30.00           C
ATOM   3349  O   ALA A 246      10.356  87.204  13.903  1.00 30.00           O
ATOM   3350  CB  ALA A 246      11.152  87.310  10.663  1.00 30.00           C
ATOM   3351  H   ALA A 246      13.194  85.752  10.946  1.00110.00           H
ATOM   3352  HA  ALA A 246      12.235  88.103  12.359  1.00110.00           H
ATOM   3353  HB1 ALA A 246      10.138  87.686  10.803  1.00110.00           H
ATOM   3354  HB2 ALA A 246      11.668  88.089  10.118  1.00110.00           H
ATOM   3355  HB3 ALA A 246      11.091  86.390  10.079  1.00110.00           H
ATOM   3356  N   TYR A 247      10.780  85.193  12.982  1.00 30.00           N
ATOM   3357  CA  TYR A 247       9.964  84.514  13.967  1.00 30.00           C
ATOM   3358  C   TYR A 247      10.465  85.021  15.328  1.00 30.00           C
ATOM   3359  O   TYR A 247       9.740  85.731  16.021  1.00 30.00           O
ATOM   3360  CB  TYR A 247      10.165  82.994  13.836  1.00 30.00           C
ATOM   3361  CG  TYR A 247       9.599  82.128  14.950  1.00 30.00           C
ATOM   3362  CD1 TYR A 247       9.856  80.754  14.979  1.00 30.00           C
ATOM   3363  CD2 TYR A 247       8.841  82.674  15.984  1.00 30.00           C
ATOM   3364  CE1 TYR A 247       9.377  79.949  16.010  1.00 30.00           C
ATOM   3365  CE2 TYR A 247       8.358  81.875  17.023  1.00 30.00           C
ATOM   3366  CZ  TYR A 247       8.633  80.516  17.028  1.00 30.00           C
ATOM   3367  OH  TYR A 247       8.180  79.718  18.052  1.00 30.00           O
ATOM   3368  H   TYR A 247      11.268  84.655  12.274  1.00110.00           H
ATOM   3369  HA  TYR A 247       8.912  84.780  13.888  1.00110.00           H
ATOM   3370  HB2 TYR A 247       9.330  82.815  13.158  1.00110.00           H
ATOM   3371  HB3 TYR A 247      10.812  82.549  13.124  1.00110.00           H
ATOM   3372  HD1 TYR A 247      10.452  80.307  14.204  1.00110.00           H
ATOM   3373  HD2 TYR A 247       8.496  83.690  16.012  1.00110.00           H
ATOM   3374  HE1 TYR A 247       9.597  78.891  16.020  1.00110.00           H
ATOM   3375  HE2 TYR A 247       7.789  82.322  17.824  1.00110.00           H
ATOM   3376  HH  TYR A 247       8.520  78.835  18.031  1.00110.00           H
ATOM   3377  N   ALA A 248      11.710  84.700  15.691  1.00 30.00           N
ATOM   3378  CA  ALA A 248      12.314  85.102  16.990  1.00 30.00           C
ATOM   3379  C   ALA A 248      11.987  86.502  17.514  1.00 30.00           C
ATOM   3380  O   ALA A 248      11.746  86.707  18.727  1.00 30.00           O
ATOM   3381  CB  ALA A 248      13.833  84.922  16.914  1.00 30.00           C
ATOM   3382  H   ALA A 248      12.263  84.150  15.038  1.00110.00           H
ATOM   3383  HA  ALA A 248      11.929  84.398  17.730  1.00110.00           H
ATOM   3384  HB1 ALA A 248      14.288  85.100  17.889  1.00110.00           H
ATOM   3385  HB2 ALA A 248      14.095  83.906  16.619  1.00110.00           H
ATOM   3386  HB3 ALA A 248      14.310  85.607  16.218  1.00110.00           H
ATOM   3387  N   LYS A 249      12.014  87.469  16.604  1.00 30.00           N
ATOM   3388  CA  LYS A 249      11.698  88.839  16.978  1.00 30.00           C
ATOM   3389  C   LYS A 249      10.246  88.852  17.492  1.00 30.00           C
ATOM   3390  O   LYS A 249       9.950  89.286  18.635  1.00 30.00           O
ATOM   3391  CB  LYS A 249      11.845  89.759  15.759  1.00 30.00           C
ATOM   3392  CG  LYS A 249      12.470  91.130  16.028  1.00 30.00           C
ATOM   3393  CD  LYS A 249      13.977  91.156  15.753  1.00 30.00           C
ATOM   3394  CE  LYS A 249      14.800  90.726  16.957  1.00 30.00           C
ATOM   3395  NZ  LYS A 249      14.551  89.316  17.359  1.00 30.00           N1+
ATOM   3396  H   LYS A 249      12.178  87.210  15.636  1.00110.00           H
ATOM   3397  HA  LYS A 249      12.257  89.171  17.847  1.00110.00           H
ATOM   3398  HB2 LYS A 249      12.409  89.255  14.972  1.00110.00           H
ATOM   3399  HB3 LYS A 249      10.875  89.931  15.289  1.00110.00           H
ATOM   3400  HG2 LYS A 249      12.008  91.838  15.338  1.00110.00           H
ATOM   3401  HG3 LYS A 249      12.226  91.500  17.025  1.00110.00           H
ATOM   3402  HD2 LYS A 249      14.237  90.567  14.873  1.00110.00           H
ATOM   3403  HD3 LYS A 249      14.263  92.180  15.511  1.00110.00           H
ATOM   3404  HE2 LYS A 249      15.862  90.834  16.735  1.00110.00           H
ATOM   3405  HE3 LYS A 249      14.592  91.373  17.810  1.00110.00           H
ATOM   3406  HZ1 LYS A 249      15.127  89.087  18.156  1.00110.00           H
ATOM   3407  HZ2 LYS A 249      13.580  89.196  17.603  1.00110.00           H
ATOM   3408  HZ3 LYS A 249      14.782  88.701  16.593  1.00110.00           H
ATOM   3409  N   ALA A 250       9.336  88.360  16.657  1.00 30.00           N
ATOM   3410  CA  ALA A 250       7.916  88.298  17.029  1.00 30.00           C
ATOM   3411  C   ALA A 250       7.659  87.599  18.391  1.00 30.00           C
ATOM   3412  O   ALA A 250       6.732  87.980  19.111  1.00 30.00           O
ATOM   3413  CB  ALA A 250       7.118  87.593  15.930  1.00 30.00           C
ATOM   3414  H   ALA A 250       9.667  87.834  15.853  1.00110.00           H
ATOM   3415  HA  ALA A 250       7.618  89.337  17.119  1.00110.00           H
ATOM   3416  HB1 ALA A 250       6.651  86.619  16.207  1.00110.00           H
ATOM   3417  HB2 ALA A 250       6.359  88.092  15.427  1.00110.00           H
ATOM   3418  HB3 ALA A 250       7.831  87.192  15.223  1.00110.00           H
ATOM   3419  N   GLY A 251       8.482  86.582  18.715  1.00 30.00           N
ATOM   3420  CA  GLY A 251       8.382  85.805  19.962  1.00 30.00           C
ATOM   3421  C   GLY A 251       8.768  86.540  21.238  1.00 30.00           C
ATOM   3422  O   GLY A 251       8.252  86.214  22.326  1.00 30.00           O
ATOM   3423  H   GLY A 251       9.210  86.348  18.050  1.00110.00           H
ATOM   3424  HA2 GLY A 251       7.423  85.300  20.032  1.00110.00           H
ATOM   3425  HA3 GLY A 251       9.099  84.990  19.865  1.00110.00           H
ATOM   3426  N   ALA A 252       9.687  87.511  21.107  1.00 30.00           N
ATOM   3427  CA  ALA A 252      10.112  88.386  22.236  1.00 30.00           C
ATOM   3428  C   ALA A 252       8.979  89.405  22.553  1.00 30.00           C
ATOM   3429  O   ALA A 252       8.630  89.706  23.760  1.00 30.00           O
ATOM   3430  CB  ALA A 252      11.394  89.120  21.871  1.00 30.00           C
ATOM   3431  H   ALA A 252      10.060  87.696  20.181  1.00110.00           H
ATOM   3432  HA  ALA A 252      10.285  87.775  23.124  1.00110.00           H
ATOM   3433  HB1 ALA A 252      11.724  89.758  22.692  1.00110.00           H
ATOM   3434  HB2 ALA A 252      12.199  88.416  21.659  1.00110.00           H
ATOM   3435  HB3 ALA A 252      11.267  89.752  20.991  1.00110.00           H
ATOM   3436  N   VAL A 253       8.432  89.950  21.457  1.00 30.00           N
ATOM   3437  CA  VAL A 253       7.292  90.860  21.564  1.00 30.00           C
ATOM   3438  C   VAL A 253       6.085  89.954  21.915  1.00 30.00           C
ATOM   3439  O   VAL A 253       4.924  90.391  22.007  1.00 30.00           O
ATOM   3440  CB  VAL A 253       7.034  91.595  20.234  1.00 30.00           C
ATOM   3441  CG1 VAL A 253       5.850  92.537  20.386  1.00 30.00           C
ATOM   3442  CG2 VAL A 253       8.280  92.369  19.819  1.00 30.00           C
ATOM   3443  H   VAL A 253       8.757  89.674  20.538  1.00110.00           H
ATOM   3444  HA  VAL A 253       7.448  91.579  22.370  1.00110.00           H
ATOM   3445  HB  VAL A 253       6.803  90.871  19.450  1.00110.00           H
ATOM   3446 HG11 VAL A 253       5.833  93.258  19.569  1.00110.00           H
ATOM   3447 HG12 VAL A 253       4.884  92.039  20.323  1.00110.00           H
ATOM   3448 HG13 VAL A 253       5.889  93.109  21.314  1.00110.00           H
ATOM   3449 HG21 VAL A 253       8.110  92.917  18.892  1.00110.00           H
ATOM   3450 HG22 VAL A 253       8.572  93.092  20.581  1.00110.00           H
ATOM   3451 HG23 VAL A 253       9.132  91.713  19.640  1.00110.00           H
ATOM   3452  N   ALA A 254       6.390  88.662  22.077  1.00 30.00           N
ATOM   3453  CA  ALA A 254       5.419  87.642  22.485  1.00 30.00           C
ATOM   3454  C   ALA A 254       5.673  87.378  23.990  1.00 30.00           C
ATOM   3455  O   ALA A 254       4.947  86.611  24.616  1.00 30.00           O
ATOM   3456  CB  ALA A 254       5.633  86.383  21.689  1.00 30.00           C
ATOM   3457  H   ALA A 254       7.341  88.370  21.932  1.00110.00           H
ATOM   3458  HA  ALA A 254       4.395  87.995  22.351  1.00110.00           H
ATOM   3459  HB1 ALA A 254       4.645  85.939  21.592  1.00110.00           H
ATOM   3460  HB2 ALA A 254       5.896  86.532  20.661  1.00110.00           H
ATOM   3461  HB3 ALA A 254       6.134  85.553  22.174  1.00110.00           H
ATOM   3462  N   GLU A 255       6.714  88.014  24.548  1.00 30.00           N
ATOM   3463  CA  GLU A 255       7.080  87.905  25.978  1.00 30.00           C
ATOM   3464  C   GLU A 255       6.621  89.010  26.954  1.00 30.00           C
ATOM   3465  O   GLU A 255       5.732  88.822  27.803  1.00 30.00           O
ATOM   3466  CB  GLU A 255       8.606  87.780  26.100  1.00 30.00           C
ATOM   3467  CG  GLU A 255       9.181  86.381  25.940  1.00 30.00           C
ATOM   3468  CD  GLU A 255       9.569  85.754  27.270  1.00 30.00           C
ATOM   3469  OE1 GLU A 255       9.594  86.467  28.298  1.00 30.00           O
ATOM   3470  OE2 GLU A 255       9.861  84.542  27.284  1.00 30.00           O1-
ATOM   3471  H   GLU A 255       7.221  88.708  24.010  1.00110.00           H
ATOM   3472  HA  GLU A 255       6.653  86.989  26.391  1.00110.00           H
ATOM   3473  HB2 GLU A 255       9.167  88.390  25.424  1.00110.00           H
ATOM   3474  HB3 GLU A 255       8.938  88.238  27.032  1.00110.00           H
ATOM   3475  HG2 GLU A 255       8.485  85.730  25.409  1.00110.00           H
ATOM   3476  HG3 GLU A 255      10.084  86.420  25.329  1.00110.00           H
ATOM   3477  N   GLU A 256       7.252  90.172  26.835  1.00 30.00           N
ATOM   3478  CA  GLU A 256       6.934  91.263  27.778  1.00 30.00           C
ATOM   3479  C   GLU A 256       7.298  90.891  29.212  1.00 30.00           C
ATOM   3480  O   GLU A 256       8.019  89.936  29.397  1.00 30.00           O
ATOM   3481  CB  GLU A 256       5.428  91.600  27.684  1.00 30.00           C
ATOM   3482  CG  GLU A 256       5.008  92.221  26.377  1.00 30.00           C
ATOM   3483  CD  GLU A 256       5.473  91.429  25.177  1.00 30.00           C
ATOM   3484  OE1 GLU A 256       6.692  91.439  24.909  1.00 30.00           O
ATOM   3485  OE2 GLU A 256       4.623  90.801  24.505  1.00 30.00           O
ATOM   3486  H   GLU A 256       7.851  90.342  26.039  1.00110.00           H
ATOM   3487  HA  GLU A 256       7.530  92.134  27.504  1.00110.00           H
ATOM   3488  HB2 GLU A 256       4.721  90.830  27.980  1.00110.00           H
ATOM   3489  HB3 GLU A 256       5.210  92.386  28.406  1.00110.00           H
ATOM   3490  HG2 GLU A 256       3.924  92.334  26.344  1.00110.00           H
ATOM   3491  HG3 GLU A 256       5.425  93.225  26.291  1.00110.00           H
ATOM   3492  HE2 GLU A 256       5.059  90.348  23.780  1.00  0.00           H
ATOM   3493  N   VAL A 257       6.750  91.598  30.216  1.00 30.00           N
ATOM   3494  CA  VAL A 257       7.074  91.274  31.633  1.00 30.00           C
ATOM   3495  C   VAL A 257       6.141  90.178  32.059  1.00 30.00           C
ATOM   3496  O   VAL A 257       5.125  89.978  31.420  1.00 30.00           O
ATOM   3497  CB  VAL A 257       6.859  92.454  32.612  1.00 30.00           C
ATOM   3498  CG1 VAL A 257       6.652  91.931  34.026  1.00 30.00           C
ATOM   3499  CG2 VAL A 257       8.078  93.357  32.608  1.00 30.00           C
ATOM   3500  H   VAL A 257       6.006  92.247  30.025  1.00110.00           H
ATOM   3501  HA  VAL A 257       8.128  91.018  31.720  1.00110.00           H
ATOM   3502  HB  VAL A 257       5.966  93.010  32.331  1.00110.00           H
ATOM   3503 HG11 VAL A 257       6.646  92.796  34.691  1.00110.00           H
ATOM   3504 HG12 VAL A 257       5.671  91.500  34.243  1.00110.00           H
ATOM   3505 HG13 VAL A 257       7.490  91.344  34.400  1.00110.00           H
ATOM   3506 HG21 VAL A 257       7.938  94.226  33.252  1.00110.00           H
ATOM   3507 HG22 VAL A 257       8.966  92.835  32.965  1.00110.00           H
ATOM   3508 HG23 VAL A 257       8.303  93.709  31.601  1.00110.00           H
ATOM   3509  N   LEU A 258       6.481  89.480  33.136  1.00 30.00           N
ATOM   3510  CA  LEU A 258       5.669  88.371  33.601  1.00 30.00           C
ATOM   3511  C   LEU A 258       6.007  88.155  35.073  1.00 30.00           C
ATOM   3512  O   LEU A 258       5.592  87.181  35.716  1.00 30.00           O
ATOM   3513  CB  LEU A 258       6.027  87.111  32.789  1.00 30.00           C
ATOM   3514  CG  LEU A 258       6.625  87.227  31.369  1.00 30.00           C
ATOM   3515  CD1 LEU A 258       5.623  87.827  30.407  1.00 30.00           C
ATOM   3516  CD2 LEU A 258       7.894  88.063  31.405  1.00 30.00           C
ATOM   3517  H   LEU A 258       7.400  89.596  33.529  1.00110.00           H
ATOM   3518  HA  LEU A 258       4.605  88.600  33.514  1.00110.00           H
ATOM   3519  HB2 LEU A 258       6.738  86.504  33.355  1.00110.00           H
ATOM   3520  HB3 LEU A 258       5.136  86.483  32.742  1.00110.00           H
ATOM   3521  HG  LEU A 258       6.874  86.220  31.028  1.00110.00           H
ATOM   3522 HD11 LEU A 258       5.499  87.111  29.595  1.00110.00           H
ATOM   3523 HD12 LEU A 258       4.597  87.895  30.774  1.00110.00           H
ATOM   3524 HD13 LEU A 258       6.054  88.676  29.939  1.00110.00           H
ATOM   3525 HD21 LEU A 258       8.414  87.805  30.482  1.00110.00           H
ATOM   3526 HD22 LEU A 258       8.145  89.074  31.516  1.00110.00           H
ATOM   3527 HD23 LEU A 258       8.530  87.605  32.163  1.00110.00           H
ATOM   3528  N   ALA A 259       6.795  89.094  35.573  1.00 30.00           N
ATOM   3529  CA  ALA A 259       7.264  89.095  36.940  1.00 30.00           C
ATOM   3530  C   ALA A 259       6.552  90.215  37.619  1.00 30.00           C
ATOM   3531  O   ALA A 259       5.603  90.753  37.061  1.00 30.00           O
ATOM   3532  CB  ALA A 259       8.784  89.312  36.981  1.00 30.00           C
ATOM   3533  H   ALA A 259       6.793  89.975  35.083  1.00110.00           H
ATOM   3534  HA  ALA A 259       7.026  88.162  37.455  1.00110.00           H
ATOM   3535  HB1 ALA A 259       9.200  89.118  37.970  1.00110.00           H
ATOM   3536  HB2 ALA A 259       9.266  88.651  36.282  1.00110.00           H
ATOM   3537  HB3 ALA A 259       9.060  90.327  36.689  1.00110.00           H
ATOM   3538  N   ALA A 260       7.037  90.583  38.802  1.00 30.00           N
ATOM   3539  CA  ALA A 260       6.419  91.639  39.602  1.00 30.00           C
ATOM   3540  C   ALA A 260       5.026  91.119  40.021  1.00 30.00           C
ATOM   3541  O   ALA A 260       4.227  91.767  40.745  1.00 30.00           O
ATOM   3542  CB  ALA A 260       6.276  92.912  38.786  1.00 30.00           C
ATOM   3543  H   ALA A 260       7.847  90.109  39.175  1.00110.00           H
ATOM   3544  HA  ALA A 260       7.025  91.818  40.491  1.00110.00           H
ATOM   3545  HB1 ALA A 260       6.025  93.737  39.453  1.00110.00           H
ATOM   3546  HB2 ALA A 260       7.210  93.182  38.293  1.00110.00           H
ATOM   3547  HB3 ALA A 260       5.482  92.902  38.040  1.00110.00           H
ATOM   3548  N   ILE A 261       4.761  89.902  39.570  1.00 30.00           N
ATOM   3549  CA  ILE A 261       3.483  89.290  39.812  1.00 30.00           C
ATOM   3550  C   ILE A 261       2.862  89.545  41.162  1.00 30.00           C
ATOM   3551  O   ILE A 261       1.662  89.655  41.255  1.00 30.00           O
ATOM   3552  CB  ILE A 261       3.523  87.760  39.563  1.00 30.00           C
ATOM   3553  CG1 ILE A 261       2.164  87.152  39.925  1.00 30.00           C
ATOM   3554  CG2 ILE A 261       4.675  87.140  40.315  1.00 30.00           C
ATOM   3555  CD1 ILE A 261       0.992  87.766  39.169  1.00 30.00           C
ATOM   3556  H   ILE A 261       5.407  89.465  38.938  1.00110.00           H
ATOM   3557  HA  ILE A 261       2.873  89.727  39.041  1.00110.00           H
ATOM   3558  HB  ILE A 261       3.719  87.624  38.495  1.00110.00           H
ATOM   3559 HG12 ILE A 261       2.240  86.412  39.144  1.00110.00           H
ATOM   3560 HG13 ILE A 261       1.967  86.915  40.971  1.00110.00           H
ATOM   3561 HG21 ILE A 261       4.847  86.123  39.967  1.00110.00           H
ATOM   3562 HG22 ILE A 261       5.626  87.638  40.131  1.00110.00           H
ATOM   3563 HG23 ILE A 261       4.523  87.129  41.393  1.00110.00           H
ATOM   3564 HD11 ILE A 261       0.226  87.004  39.005  1.00110.00           H
ATOM   3565 HD12 ILE A 261       0.455  88.564  39.658  1.00110.00           H
ATOM   3566 HD13 ILE A 261       1.280  88.105  38.173  1.00110.00           H
ATOM   3567  N   ARG A 262       3.646  89.642  42.216  1.00 30.00           N
ATOM   3568  CA  ARG A 262       3.005  89.899  43.482  1.00 30.00           C
ATOM   3569  C   ARG A 262       2.135  91.153  43.254  1.00 30.00           C
ATOM   3570  O   ARG A 262       0.901  91.135  43.444  1.00 30.00           O
ATOM   3571  CB  ARG A 262       4.046  90.166  44.589  1.00 30.00           C
ATOM   3572  CG  ARG A 262       3.822  89.366  45.899  1.00 30.00           C
ATOM   3573  CD  ARG A 262       4.798  89.744  47.020  1.00 30.00           C
ATOM   3574  NE  ARG A 262       4.595  91.112  47.487  1.00 30.00           N
ATOM   3575  CZ  ARG A 262       5.304  91.697  48.448  1.00 30.00           C
ATOM   3576  NH1 ARG A 262       6.274  91.036  49.064  1.00 30.00           N
ATOM   3577  NH2 ARG A 262       5.043  92.952  48.785  1.00 30.00           N1+
ATOM   3578  H   ARG A 262       4.646  89.595  42.119  1.00110.00           H
ATOM   3579  HA  ARG A 262       2.367  89.052  43.748  1.00110.00           H
ATOM   3580  HB2 ARG A 262       5.043  89.918  44.225  1.00110.00           H
ATOM   3581  HB3 ARG A 262       4.103  91.229  44.829  1.00110.00           H
ATOM   3582  HG2 ARG A 262       2.799  89.519  46.249  1.00110.00           H
ATOM   3583  HG3 ARG A 262       3.908  88.298  45.692  1.00110.00           H
ATOM   3584  HD2 ARG A 262       4.658  89.067  47.864  1.00110.00           H
ATOM   3585  HD3 ARG A 262       5.827  89.623  46.680  1.00110.00           H
ATOM   3586  HE  ARG A 262       3.854  91.629  47.034  1.00110.00           H
ATOM   3587 HH11 ARG A 262       6.814  91.467  49.800  1.00110.00           H
ATOM   3588 HH12 ARG A 262       6.475  90.079  48.821  1.00110.00           H
ATOM   3589 HH21 ARG A 262       5.560  93.406  49.523  1.00110.00           H
ATOM   3590 HH22 ARG A 262       4.311  93.472  48.326  1.00110.00           H
ATOM   3591  N   THR A 263       2.761  92.234  42.805  1.00 30.00           N
ATOM   3592  CA  THR A 263       2.011  93.467  42.570  1.00 30.00           C
ATOM   3593  C   THR A 263       0.857  93.190  41.604  1.00 30.00           C
ATOM   3594  O   THR A 263      -0.246  93.786  41.698  1.00 30.00           O
ATOM   3595  CB  THR A 263       2.914  94.552  41.954  1.00 30.00           C
ATOM   3596  OG1 THR A 263       4.110  94.678  42.730  1.00 30.00           O
ATOM   3597  CG2 THR A 263       2.209  95.887  41.945  1.00 30.00           C
ATOM   3598  H   THR A 263       3.716  92.192  42.468  1.00110.00           H
ATOM   3599  HA  THR A 263       1.603  93.812  43.522  1.00110.00           H
ATOM   3600  HB  THR A 263       3.200  94.283  40.935  1.00110.00           H
ATOM   3601  HG1 THR A 263       4.658  95.346  42.345  1.00110.00           H
ATOM   3602 HG21 THR A 263       2.842  96.676  41.548  1.00110.00           H
ATOM   3603 HG22 THR A 263       1.314  95.884  41.323  1.00110.00           H
ATOM   3604 HG23 THR A 263       1.908  96.187  42.950  1.00110.00           H
ATOM   3605  N   VAL A 264       1.108  92.261  40.683  1.00 30.00           N
ATOM   3606  CA  VAL A 264       0.081  91.927  39.704  1.00 30.00           C
ATOM   3607  C   VAL A 264      -1.009  90.983  40.199  1.00 30.00           C
ATOM   3608  O   VAL A 264      -2.048  90.867  39.559  1.00 30.00           O
ATOM   3609  CB  VAL A 264       0.706  91.362  38.411  1.00 30.00           C
ATOM   3610  CG1 VAL A 264      -0.367  91.201  37.351  1.00 30.00           C
ATOM   3611  CG2 VAL A 264       1.805  92.304  37.911  1.00 30.00           C
ATOM   3612  H   VAL A 264       1.976  91.743  40.715  1.00110.00           H
ATOM   3613  HA  VAL A 264      -0.362  92.862  39.389  1.00110.00           H
ATOM   3614  HB  VAL A 264       1.088  90.374  38.581  1.00110.00           H
ATOM   3615 HG11 VAL A 264       0.084  91.098  36.364  1.00110.00           H
ATOM   3616 HG12 VAL A 264      -0.953  90.290  37.480  1.00110.00           H
ATOM   3617 HG13 VAL A 264      -1.052  92.036  37.299  1.00110.00           H
ATOM   3618 HG21 VAL A 264       2.233  91.942  36.976  1.00110.00           H
ATOM   3619 HG22 VAL A 264       1.420  93.308  37.727  1.00110.00           H
ATOM   3620 HG23 VAL A 264       2.636  92.389  38.610  1.00110.00           H
ATOM   3621  N   ILE A 265      -0.792  90.312  41.327  1.00 30.00           N
ATOM   3622  CA  ILE A 265      -1.824  89.438  41.865  1.00 30.00           C
ATOM   3623  C   ILE A 265      -2.785  90.350  42.610  1.00 30.00           C
ATOM   3624  O   ILE A 265      -3.994  90.132  42.587  1.00 30.00           O
ATOM   3625  CB  ILE A 265      -1.252  88.355  42.813  1.00 30.00           C
ATOM   3626  CG1 ILE A 265      -1.070  87.048  42.037  1.00 30.00           C
ATOM   3627  CG2 ILE A 265      -2.182  88.131  44.005  1.00 30.00           C
ATOM   3628  CD1 ILE A 265      -2.363  86.499  41.445  1.00 30.00           C
ATOM   3629  H   ILE A 265       0.137  90.324  41.746  1.00110.00           H
ATOM   3630  HA  ILE A 265      -2.407  89.020  41.053  1.00110.00           H
ATOM   3631  HB  ILE A 265      -0.283  88.670  43.202  1.00110.00           H
ATOM   3632 HG12 ILE A 265      -0.349  87.197  41.247  1.00110.00           H
ATOM   3633 HG13 ILE A 265      -0.630  86.293  42.690  1.00110.00           H
ATOM   3634 HG21 ILE A 265      -1.847  87.270  44.585  1.00110.00           H
ATOM   3635 HG22 ILE A 265      -2.176  88.965  44.704  1.00110.00           H
ATOM   3636 HG23 ILE A 265      -3.200  87.916  43.694  1.00110.00           H
ATOM   3637 HD11 ILE A 265      -2.145  85.582  40.901  1.00110.00           H
ATOM   3638 HD12 ILE A 265      -3.091  86.225  42.209  1.00110.00           H
ATOM   3639 HD13 ILE A 265      -2.863  87.111  40.701  1.00110.00           H
ATOM   3640  N   ALA A 266      -2.259  91.386  43.261  1.00 30.00           N
ATOM   3641  CA  ALA A 266      -3.146  92.334  43.950  1.00 30.00           C
ATOM   3642  C   ALA A 266      -3.715  93.268  42.883  1.00 30.00           C
ATOM   3643  O   ALA A 266      -4.410  94.224  43.186  1.00 30.00           O
ATOM   3644  CB  ALA A 266      -2.358  93.128  44.987  1.00 30.00           C
ATOM   3645  H   ALA A 266      -1.253  91.521  43.262  1.00110.00           H
ATOM   3646  HA  ALA A 266      -3.970  91.822  44.451  1.00110.00           H
ATOM   3647  HB1 ALA A 266      -2.996  93.842  45.509  1.00110.00           H
ATOM   3648  HB2 ALA A 266      -1.923  92.474  45.740  1.00110.00           H
ATOM   3649  HB3 ALA A 266      -1.546  93.692  44.526  1.00110.00           H
ATOM   3650  N   PHE A 267      -3.363  92.993  41.629  1.00 30.00           N
ATOM   3651  CA  PHE A 267      -3.839  93.765  40.472  1.00 30.00           C
ATOM   3652  C   PHE A 267      -5.026  93.025  39.811  1.00 30.00           C
ATOM   3653  O   PHE A 267      -6.063  93.627  39.515  1.00 30.00           O
ATOM   3654  CB  PHE A 267      -2.664  93.925  39.490  1.00 30.00           C
ATOM   3655  CG  PHE A 267      -2.868  94.967  38.405  1.00 30.00           C
ATOM   3656  CD1 PHE A 267      -3.546  96.161  38.654  1.00 30.00           C
ATOM   3657  CD2 PHE A 267      -2.290  94.783  37.146  1.00 30.00           C
ATOM   3658  CE1 PHE A 267      -3.639  97.156  37.663  1.00 30.00           C
ATOM   3659  CE2 PHE A 267      -2.376  95.768  36.155  1.00 30.00           C
ATOM   3660  CZ  PHE A 267      -3.050  96.956  36.414  1.00 30.00           C
ATOM   3661  H   PHE A 267      -2.774  92.190  41.479  1.00110.00           H
ATOM   3662  HA  PHE A 267      -4.192  94.733  40.819  1.00110.00           H
ATOM   3663  HB2 PHE A 267      -1.787  94.269  40.019  1.00110.00           H
ATOM   3664  HB3 PHE A 267      -2.470  93.015  38.948  1.00110.00           H
ATOM   3665  HD1 PHE A 267      -3.983  96.381  39.612  1.00110.00           H
ATOM   3666  HD2 PHE A 267      -1.733  93.895  36.927  1.00110.00           H
ATOM   3667  HE1 PHE A 267      -4.138  98.051  37.920  1.00110.00           H
ATOM   3668  HE2 PHE A 267      -1.918  95.602  35.191  1.00110.00           H
ATOM   3669  HZ  PHE A 267      -3.112  97.719  35.651  1.00110.00           H
ATOM   3670  N   GLY A 268      -4.858  91.721  39.588  1.00 30.00           N
ATOM   3671  CA  GLY A 268      -5.900  90.905  38.978  1.00 30.00           C
ATOM   3672  C   GLY A 268      -5.411  89.877  37.957  1.00 30.00           C
ATOM   3673  O   GLY A 268      -5.437  88.649  38.191  1.00 30.00           O
ATOM   3674  H   GLY A 268      -3.967  91.279  39.789  1.00110.00           H
ATOM   3675  HA2 GLY A 268      -6.409  90.370  39.781  1.00110.00           H
ATOM   3676  HA3 GLY A 268      -6.672  91.503  38.489  1.00110.00           H
ATOM   3677  N   GLY A 269      -4.928  90.388  36.822  1.00 30.00           N
ATOM   3678  CA  GLY A 269      -4.416  89.549  35.744  1.00 30.00           C
ATOM   3679  C   GLY A 269      -4.460  90.244  34.395  1.00 30.00           C
ATOM   3680  O   GLY A 269      -5.535  90.494  33.857  1.00 30.00           O
ATOM   3681  H   GLY A 269      -4.934  91.389  36.683  1.00110.00           H
ATOM   3682  HA2 GLY A 269      -3.411  89.239  36.004  1.00110.00           H
ATOM   3683  HA3 GLY A 269      -5.119  88.741  35.615  1.00110.00           H
ATOM   3684  N   GLN A 270      -3.278  90.586  33.843  1.00 30.00           N
ATOM   3685  CA  GLN A 270      -3.206  91.237  32.542  1.00 30.00           C
ATOM   3686  C   GLN A 270      -4.019  90.353  31.624  1.00 30.00           C
ATOM   3687  O   GLN A 270      -5.088  90.736  31.138  1.00 30.00           O
ATOM   3688  CB  GLN A 270      -1.755  91.285  32.037  1.00 30.00           C
ATOM   3689  CG  GLN A 270      -0.686  91.485  33.110  1.00 30.00           C
ATOM   3690  CD  GLN A 270      -0.791  92.814  33.823  1.00 30.00           C
ATOM   3691  OE1 GLN A 270      -1.640  93.000  34.692  1.00 30.00           O
ATOM   3692  NE2 GLN A 270       0.075  93.753  33.455  1.00 30.00           N
ATOM   3693  H   GLN A 270      -2.439  90.522  34.397  1.00110.00           H
ATOM   3694  HA  GLN A 270      -3.638  92.238  32.601  1.00110.00           H
ATOM   3695  HB2 GLN A 270      -1.472  90.279  31.915  1.00110.00           H
ATOM   3696  HB3 GLN A 270      -1.599  91.879  31.135  1.00110.00           H
ATOM   3697  HG2 GLN A 270      -0.703  90.697  33.864  1.00110.00           H
ATOM   3698  HG3 GLN A 270       0.300  91.402  32.650  1.00110.00           H
ATOM   3699 HE21 GLN A 270       0.035  94.654  33.903  1.00110.00           H
ATOM   3700 HE22 GLN A 270       0.748  93.580  32.725  1.00110.00           H
ATOM   3701  N   LYS A 271      -3.489  89.174  31.298  1.00 30.00           N
ATOM   3702  CA  LYS A 271      -4.232  88.172  30.565  1.00 30.00           C
ATOM   3703  C   LYS A 271      -4.590  88.308  29.061  1.00 30.00           C
ATOM   3704  O   LYS A 271      -4.725  87.321  28.337  1.00 30.00           O
ATOM   3705  CB  LYS A 271      -5.593  87.927  31.239  1.00 30.00           C
ATOM   3706  CG  LYS A 271      -5.601  87.554  32.715  1.00 30.00           C
ATOM   3707  CD  LYS A 271      -7.083  87.450  33.130  1.00 30.00           C
ATOM   3708  CE  LYS A 271      -7.829  88.787  33.030  1.00 30.00           C
ATOM   3709  NZ  LYS A 271      -7.910  89.277  31.630  1.00 30.00           N1+
ATOM   3710  H   LYS A 271      -2.589  88.920  31.674  1.00110.00           H
ATOM   3711  HA  LYS A 271      -3.769  87.232  30.804  1.00110.00           H
ATOM   3712  HB2 LYS A 271      -6.034  88.780  30.836  1.00110.00           H
ATOM   3713  HB3 LYS A 271      -6.106  87.125  30.710  1.00110.00           H
ATOM   3714  HG2 LYS A 271      -5.195  86.550  32.784  1.00110.00           H
ATOM   3715  HG3 LYS A 271      -4.983  88.145  33.345  1.00110.00           H
ATOM   3716  HD2 LYS A 271      -7.604  86.718  32.516  1.00110.00           H
ATOM   3717  HD3 LYS A 271      -7.145  87.085  34.156  1.00110.00           H
ATOM   3718  HE2 LYS A 271      -8.862  88.583  33.311  1.00110.00           H
ATOM   3719  HE3 LYS A 271      -7.546  89.538  33.750  1.00110.00           H
ATOM   3720  HZ1 LYS A 271      -8.479  90.110  31.601  1.00110.00           H
ATOM   3721  HZ2 LYS A 271      -6.980  89.505  31.309  1.00110.00           H
ATOM   3722  HZ3 LYS A 271      -8.317  88.568  31.039  1.00110.00           H
ATOM   3723  N   LYS A 272      -4.725  89.555  28.623  1.00 30.00           N
ATOM   3724  CA  LYS A 272      -5.243  89.893  27.308  1.00 30.00           C
ATOM   3725  C   LYS A 272      -4.159  90.646  26.558  1.00 30.00           C
ATOM   3726  O   LYS A 272      -4.120  90.577  25.328  1.00 30.00           O
ATOM   3727  CB  LYS A 272      -6.535  90.699  27.295  1.00 30.00           C
ATOM   3728  CG  LYS A 272      -7.171  90.759  25.889  1.00 30.00           C
ATOM   3729  CD  LYS A 272      -6.337  91.628  24.893  1.00 30.00           C
ATOM   3730  CE  LYS A 272      -7.007  91.855  23.522  1.00 30.00           C
ATOM   3731  NZ  LYS A 272      -6.263  92.879  22.715  1.00 30.00           N1+
ATOM   3732  H   LYS A 272      -4.730  90.269  29.346  1.00110.00           H
ATOM   3733  HA  LYS A 272      -5.428  88.982  26.734  1.00110.00           H
ATOM   3734  HB2 LYS A 272      -7.247  90.224  27.970  1.00110.00           H
ATOM   3735  HB3 LYS A 272      -6.375  91.705  27.687  1.00110.00           H
ATOM   3736  HG2 LYS A 272      -7.330  89.756  25.489  1.00110.00           H
ATOM   3737  HG3 LYS A 272      -8.162  91.203  25.989  1.00110.00           H
ATOM   3738  HD2 LYS A 272      -5.783  92.489  25.272  1.00110.00           H
ATOM   3739  HD3 LYS A 272      -5.822  90.918  24.274  1.00110.00           H
ATOM   3740  HE2 LYS A 272      -7.182  90.954  22.925  1.00110.00           H
ATOM   3741  HE3 LYS A 272      -7.999  92.274  23.692  1.00110.00           H
ATOM   3742  HZ1 LYS A 272      -6.737  93.026  21.836  1.00110.00           H
ATOM   3743  HZ2 LYS A 272      -6.230  93.749  23.225  1.00110.00           H
ATOM   3744  HZ3 LYS A 272      -5.323  92.554  22.545  1.00110.00           H
ATOM   3745  N   GLU A 273      -3.291  91.397  27.247  1.00 30.00           N
ATOM   3746  CA  GLU A 273      -2.227  92.105  26.508  1.00 30.00           C
ATOM   3747  C   GLU A 273      -1.314  90.993  26.025  1.00 30.00           C
ATOM   3748  O   GLU A 273      -0.891  90.960  24.850  1.00 30.00           O
ATOM   3749  CB  GLU A 273      -1.452  93.040  27.444  1.00 30.00           C
ATOM   3750  CG  GLU A 273      -2.180  94.316  27.818  1.00 30.00           C
ATOM   3751  CD  GLU A 273      -1.288  95.283  28.576  1.00 30.00           C
ATOM   3752  OE1 GLU A 273      -0.895  94.959  29.716  1.00 30.00           O
ATOM   3753  OE2 GLU A 273      -0.972  96.363  28.030  1.00 30.00           O1-
ATOM   3754  H   GLU A 273      -3.381  91.509  28.242  1.00110.00           H
ATOM   3755  HA  GLU A 273      -2.622  92.657  25.652  1.00110.00           H
ATOM   3756  HB2 GLU A 273      -1.146  92.514  28.350  1.00110.00           H
ATOM   3757  HB3 GLU A 273      -0.521  93.322  26.946  1.00110.00           H
ATOM   3758  HG2 GLU A 273      -2.549  94.812  26.919  1.00110.00           H
ATOM   3759  HG3 GLU A 273      -3.054  94.092  28.430  1.00110.00           H
ATOM   3760  N   LEU A 274      -0.999  90.106  26.970  1.00 30.00           N
ATOM   3761  CA  LEU A 274      -0.188  88.930  26.723  1.00 30.00           C
ATOM   3762  C   LEU A 274      -0.739  88.185  25.546  1.00 30.00           C
ATOM   3763  O   LEU A 274      -0.090  88.134  24.524  1.00 30.00           O
ATOM   3764  CB  LEU A 274      -0.168  88.033  27.958  1.00 30.00           C
ATOM   3765  CG  LEU A 274      -1.379  88.165  28.881  1.00 30.00           C
ATOM   3766  CD1 LEU A 274      -1.538  86.924  29.731  1.00 30.00           C
ATOM   3767  CD2 LEU A 274      -1.200  89.388  29.752  1.00 30.00           C
ATOM   3768  H   LEU A 274      -1.382  90.230  27.891  1.00110.00           H
ATOM   3769  HA  LEU A 274       0.831  89.241  26.481  1.00110.00           H
ATOM   3770  HB2 LEU A 274       0.001  87.001  27.640  1.00110.00           H
ATOM   3771  HB3 LEU A 274       0.732  88.295  28.511  1.00110.00           H
ATOM   3772  HG  LEU A 274      -2.232  88.257  28.224  1.00110.00           H
ATOM   3773 HD11 LEU A 274      -2.515  86.511  29.553  1.00110.00           H
ATOM   3774 HD12 LEU A 274      -1.086  86.101  29.231  1.00110.00           H
ATOM   3775 HD13 LEU A 274      -1.358  86.961  30.803  1.00110.00           H
ATOM   3776 HD21 LEU A 274      -2.036  90.075  29.718  1.00110.00           H
ATOM   3777 HD22 LEU A 274      -0.811  89.023  30.695  1.00110.00           H
ATOM   3778 HD23 LEU A 274      -0.373  90.016  29.417  1.00110.00           H
ATOM   3779  N   GLU A 275      -1.937  87.616  25.669  1.00 30.00           N
ATOM   3780  CA  GLU A 275      -2.488  86.881  24.526  1.00 30.00           C
ATOM   3781  C   GLU A 275      -2.373  87.682  23.228  1.00 30.00           C
ATOM   3782  O   GLU A 275      -1.848  87.186  22.229  1.00 30.00           O
ATOM   3783  CB  GLU A 275      -3.960  86.520  24.778  1.00 30.00           C
ATOM   3784  CG  GLU A 275      -4.566  85.509  23.792  1.00 30.00           C
ATOM   3785  CD  GLU A 275      -5.338  86.153  22.648  1.00 30.00           C
ATOM   3786  OE1 GLU A 275      -5.979  85.406  21.876  1.00 30.00           O
ATOM   3787  OE2 GLU A 275      -5.307  87.395  22.520  1.00 30.00           O1-
ATOM   3788  H   GLU A 275      -2.447  87.666  26.535  1.00110.00           H
ATOM   3789  HA  GLU A 275      -1.913  85.960  24.425  1.00110.00           H
ATOM   3790  HB2 GLU A 275      -4.012  86.053  25.763  1.00110.00           H
ATOM   3791  HB3 GLU A 275      -4.575  87.416  24.882  1.00110.00           H
ATOM   3792  HG2 GLU A 275      -3.802  84.839  23.400  1.00110.00           H
ATOM   3793  HG3 GLU A 275      -5.277  84.886  24.330  1.00110.00           H
ATOM   3794  N   ARG A 276      -2.855  88.922  23.259  1.00 30.00           N
ATOM   3795  CA  ARG A 276      -2.841  89.794  22.096  1.00 30.00           C
ATOM   3796  C   ARG A 276      -1.530  89.724  21.309  1.00 30.00           C
ATOM   3797  O   ARG A 276      -1.479  89.202  20.183  1.00 30.00           O
ATOM   3798  CB  ARG A 276      -3.139  91.244  22.503  1.00 30.00           C
ATOM   3799  CG  ARG A 276      -3.141  92.234  21.346  1.00 30.00           C
ATOM   3800  CD  ARG A 276      -4.020  91.777  20.193  1.00 30.00           C
ATOM   3801  NE  ARG A 276      -3.835  92.644  19.034  1.00 30.00           N
ATOM   3802  CZ  ARG A 276      -4.382  92.440  17.841  1.00 30.00           C
ATOM   3803  NH1 ARG A 276      -5.164  91.389  17.630  1.00 30.00           N
ATOM   3804  NH2 ARG A 276      -4.138  93.291  16.854  1.00 30.00           N1+
ATOM   3805  H   ARG A 276      -3.226  89.287  24.128  1.00110.00           H
ATOM   3806  HA  ARG A 276      -3.637  89.404  21.462  1.00110.00           H
ATOM   3807  HB2 ARG A 276      -4.123  91.265  22.954  1.00110.00           H
ATOM   3808  HB3 ARG A 276      -2.457  91.618  23.255  1.00110.00           H
ATOM   3809  HG2 ARG A 276      -3.486  93.202  21.711  1.00110.00           H
ATOM   3810  HG3 ARG A 276      -2.142  92.410  20.981  1.00110.00           H
ATOM   3811  HD2 ARG A 276      -3.755  90.782  19.842  1.00110.00           H
ATOM   3812  HD3 ARG A 276      -5.072  91.753  20.476  1.00110.00           H
ATOM   3813  HE  ARG A 276      -3.267  93.468  19.179  1.00110.00           H
ATOM   3814 HH11 ARG A 276      -5.584  91.226  16.727  1.00110.00           H
ATOM   3815 HH12 ARG A 276      -5.352  90.728  18.368  1.00110.00           H
ATOM   3816 HH21 ARG A 276      -4.544  93.156  15.939  1.00110.00           H
ATOM   3817 HH22 ARG A 276      -3.555  94.103  16.997  1.00110.00           H
ATOM   3818  N   TYR A 277      -0.450  90.223  21.883  1.00 30.00           N
ATOM   3819  CA  TYR A 277       0.793  90.155  21.133  1.00 30.00           C
ATOM   3820  C   TYR A 277       1.222  88.715  20.846  1.00 30.00           C
ATOM   3821  O   TYR A 277       1.671  88.399  19.737  1.00 30.00           O
ATOM   3822  CB  TYR A 277       1.878  90.958  21.860  1.00 30.00           C
ATOM   3823  CG  TYR A 277       1.532  92.439  21.974  1.00 30.00           C
ATOM   3824  CD1 TYR A 277       2.301  93.303  22.753  1.00 30.00           C
ATOM   3825  CD2 TYR A 277       0.419  92.969  21.313  1.00 30.00           C
ATOM   3826  CE1 TYR A 277       1.969  94.652  22.875  1.00 30.00           C
ATOM   3827  CE2 TYR A 277       0.082  94.312  21.427  1.00 30.00           C
ATOM   3828  CZ  TYR A 277       0.858  95.146  22.209  1.00 30.00           C
ATOM   3829  OH  TYR A 277       0.519  96.473  22.334  1.00 30.00           O
ATOM   3830  H   TYR A 277      -0.467  90.554  22.845  1.00110.00           H
ATOM   3831  HA  TYR A 277       0.664  90.587  20.141  1.00110.00           H
ATOM   3832  HB2 TYR A 277       2.114  90.540  22.840  1.00110.00           H
ATOM   3833  HB3 TYR A 277       2.773  90.907  21.247  1.00110.00           H
ATOM   3834  HD1 TYR A 277       3.167  92.919  23.276  1.00110.00           H
ATOM   3835  HD2 TYR A 277      -0.162  92.399  20.616  1.00110.00           H
ATOM   3836  HE1 TYR A 277       2.574  95.304  23.488  1.00110.00           H
ATOM   3837  HE2 TYR A 277      -0.771  94.697  20.887  1.00110.00           H
ATOM   3838  HH  TYR A 277       1.109  96.959  22.896  1.00110.00           H
ATOM   3839  N   ASN A 278       1.048  87.837  21.824  1.00 30.00           N
ATOM   3840  CA  ASN A 278       1.394  86.439  21.628  1.00 30.00           C
ATOM   3841  C   ASN A 278       0.865  85.958  20.271  1.00 30.00           C
ATOM   3842  O   ASN A 278       1.592  86.006  19.271  1.00 30.00           O
ATOM   3843  CB  ASN A 278       0.818  85.566  22.745  1.00 30.00           C
ATOM   3844  CG  ASN A 278       1.516  85.777  24.075  1.00 30.00           C
ATOM   3845  OD1 ASN A 278       2.234  86.889  24.207  1.00 30.00           O
ATOM   3846  ND2 ASN A 278       1.401  84.948  24.979  1.00 30.00           N
ATOM   3847  H   ASN A 278       0.524  88.111  22.653  1.00110.00           H
ATOM   3848  HA  ASN A 278       2.478  86.341  21.595  1.00110.00           H
ATOM   3849  HB2 ASN A 278      -0.246  85.655  22.901  1.00110.00           H
ATOM   3850  HB3 ASN A 278       0.980  84.517  22.491  1.00110.00           H
ATOM   3851 HD21 ASN A 278       1.869  85.095  25.862  1.00110.00           H
ATOM   3852 HD22 ASN A 278       0.839  84.121  24.837  1.00110.00           H
ATOM   3853  N   LYS A 279      -0.396  85.514  20.229  1.00 30.00           N
ATOM   3854  CA  LYS A 279      -1.013  85.004  18.988  1.00 30.00           C
ATOM   3855  C   LYS A 279      -0.836  85.901  17.763  1.00 30.00           C
ATOM   3856  O   LYS A 279      -0.896  85.433  16.620  1.00 30.00           O
ATOM   3857  CB  LYS A 279      -2.471  84.730  19.209  1.00 30.00           C
ATOM   3858  CG  LYS A 279      -2.799  83.743  20.337  1.00110.00           C
ATOM   3859  CD  LYS A 279      -4.212  83.180  20.140  1.00110.00           C
ATOM   3860  CE  LYS A 279      -4.730  82.374  21.331  1.00110.00           C
ATOM   3861  NZ  LYS A 279      -6.131  81.983  21.109  1.00110.00           N1+
ATOM   3862  H   LYS A 279      -0.988  85.726  21.025  1.00110.00           H
ATOM   3863  HA  LYS A 279      -0.520  84.060  18.753  1.00110.00           H
ATOM   3864  HB2 LYS A 279      -3.002  85.667  19.391  1.00110.00           H
ATOM   3865  HB3 LYS A 279      -2.881  84.341  18.274  1.00110.00           H
ATOM   3866  HG2 LYS A 279      -2.070  82.934  20.366  1.00110.00           H
ATOM   3867  HG3 LYS A 279      -2.724  84.259  21.296  1.00110.00           H
ATOM   3868  HD2 LYS A 279      -4.897  84.009  19.952  1.00110.00           H
ATOM   3869  HD3 LYS A 279      -4.237  82.561  19.242  1.00110.00           H
ATOM   3870  HE2 LYS A 279      -4.121  81.483  21.488  1.00110.00           H
ATOM   3871  HE3 LYS A 279      -4.676  82.968  22.243  1.00110.00           H
ATOM   3872  HZ1 LYS A 279      -6.690  82.820  21.014  1.00110.00           H
ATOM   3873  HZ2 LYS A 279      -6.204  81.432  20.267  1.00110.00           H
ATOM   3874  HZ3 LYS A 279      -6.467  81.447  21.896  1.00110.00           H
ATOM   3875  N   ASN A 280      -0.627  87.190  18.001  1.00 30.00           N
ATOM   3876  CA  ASN A 280      -0.418  88.120  16.904  1.00 30.00           C
ATOM   3877  C   ASN A 280       0.799  87.636  16.084  1.00 30.00           C
ATOM   3878  O   ASN A 280       0.686  86.890  15.086  1.00 30.00           O
ATOM   3879  CB  ASN A 280      -0.159  89.520  17.482  1.00 30.00           C
ATOM   3880  CG  ASN A 280      -0.082  90.600  16.417  1.00 30.00           C
ATOM   3881  OD1 ASN A 280      -0.984  91.572  16.498  1.00 30.00           O
ATOM   3882  ND2 ASN A 280       0.780  90.565  15.537  1.00 30.00           N
ATOM   3883  H   ASN A 280      -0.538  87.519  18.954  1.00110.00           H
ATOM   3884  HA  ASN A 280      -1.301  88.133  16.261  1.00110.00           H
ATOM   3885  HB2 ASN A 280      -1.013  89.801  18.076  1.00110.00           H
ATOM   3886  HB3 ASN A 280       0.731  89.638  18.078  1.00110.00           H
ATOM   3887 HD21 ASN A 280       0.816  91.292  14.837  1.00110.00           H
ATOM   3888 HD22 ASN A 280       1.450  89.810  15.516  1.00110.00           H
ATOM   3889  N   LEU A 281       1.972  88.045  16.552  1.00 30.00           N
ATOM   3890  CA  LEU A 281       3.201  87.713  15.856  1.00 30.00           C
ATOM   3891  C   LEU A 281       3.336  86.220  15.630  1.00 30.00           C
ATOM   3892  O   LEU A 281       3.710  85.789  14.539  1.00 30.00           O
ATOM   3893  CB  LEU A 281       4.426  88.240  16.622  1.00 30.00           C
ATOM   3894  CG  LEU A 281       4.829  89.723  16.539  1.00 30.00           C
ATOM   3895  CD1 LEU A 281       5.148  90.078  15.094  1.00 30.00           C
ATOM   3896  CD2 LEU A 281       3.722  90.619  17.080  1.00 30.00           C
ATOM   3897  H   LEU A 281       2.009  88.526  17.441  1.00110.00           H
ATOM   3898  HA  LEU A 281       3.146  88.164  14.867  1.00110.00           H
ATOM   3899  HB2 LEU A 281       4.075  88.213  17.662  1.00110.00           H
ATOM   3900  HB3 LEU A 281       5.031  87.467  17.064  1.00110.00           H
ATOM   3901  HG  LEU A 281       5.678  89.907  17.186  1.00110.00           H
ATOM   3902 HD11 LEU A 281       5.147  91.167  15.038  1.00110.00           H
ATOM   3903 HD12 LEU A 281       6.147  89.874  14.718  1.00110.00           H
ATOM   3904 HD13 LEU A 281       4.401  89.772  14.365  1.00110.00           H
ATOM   3905 HD21 LEU A 281       4.055  91.657  17.131  1.00110.00           H
ATOM   3906 HD22 LEU A 281       2.870  90.599  16.427  1.00110.00           H
ATOM   3907 HD23 LEU A 281       3.408  90.338  18.087  1.00110.00           H
ATOM   3908  N   GLU A 282       3.020  85.424  16.642  1.00 30.00           N
ATOM   3909  CA  GLU A 282       3.133  83.989  16.467  1.00 30.00           C
ATOM   3910  C   GLU A 282       2.377  83.538  15.229  1.00 30.00           C
ATOM   3911  O   GLU A 282       2.987  83.054  14.282  1.00 30.00           O
ATOM   3912  CB  GLU A 282       2.631  83.218  17.701  1.00 30.00           C
ATOM   3913  CG  GLU A 282       3.601  83.200  18.892  1.00 30.00           C
ATOM   3914  CD  GLU A 282       3.513  81.920  19.716  1.00 30.00           C
ATOM   3915  OE1 GLU A 282       2.388  81.492  20.055  1.00 30.00           O
ATOM   3916  OE2 GLU A 282       4.579  81.347  20.030  1.00 30.00           O1-
ATOM   3917  H   GLU A 282       2.643  85.809  17.505  1.00110.00           H
ATOM   3918  HA  GLU A 282       4.157  84.089  16.274  1.00110.00           H
ATOM   3919  HB2 GLU A 282       1.673  83.623  18.026  1.00110.00           H
ATOM   3920  HB3 GLU A 282       2.404  82.191  17.414  1.00110.00           H
ATOM   3921  HG2 GLU A 282       4.632  83.364  18.594  1.00110.00           H
ATOM   3922  HG3 GLU A 282       3.374  84.038  19.551  1.00110.00           H
ATOM   3923  N   GLU A 283       1.057  83.680  15.217  1.00 30.00           N
ATOM   3924  CA  GLU A 283       0.304  83.271  14.033  1.00 30.00           C
ATOM   3925  C   GLU A 283       1.071  83.725  12.779  1.00 30.00           C
ATOM   3926  O   GLU A 283       1.412  82.917  11.897  1.00 30.00           O
ATOM   3927  CB  GLU A 283      -1.094  83.904  14.000  1.00 30.00           C
ATOM   3928  CG  GLU A 283      -2.154  83.215  14.843  1.00 30.00           C
ATOM   3929  CD  GLU A 283      -3.568  83.547  14.379  1.00 30.00           C
ATOM   3930  OE1 GLU A 283      -3.931  83.146  13.254  1.00 30.00           O
ATOM   3931  OE2 GLU A 283      -4.316  84.211  15.129  1.00 30.00           O1-
ATOM   3932  H   GLU A 283       0.600  84.281  15.899  1.00110.00           H
ATOM   3933  HA  GLU A 283       0.155  82.201  13.952  1.00110.00           H
ATOM   3934  HB2 GLU A 283      -1.054  84.971  14.218  1.00110.00           H
ATOM   3935  HB3 GLU A 283      -1.438  83.868  12.963  1.00110.00           H
ATOM   3936  HG2 GLU A 283      -1.726  82.405  15.166  1.00110.00           H
ATOM   3937  HG3 GLU A 283      -2.158  83.697  15.811  1.00110.00           H
ATOM   3938  N   ALA A 284       1.348  85.031  12.730  1.00 30.00           N
ATOM   3939  CA  ALA A 284       2.040  85.643  11.598  1.00 30.00           C
ATOM   3940  C   ALA A 284       3.125  84.737  11.031  1.00 30.00           C
ATOM   3941  O   ALA A 284       2.883  84.010  10.076  1.00 30.00           O
ATOM   3942  CB  ALA A 284       2.650  86.975  12.017  1.00 30.00           C
ATOM   3943  H   ALA A 284       1.097  85.611  13.527  1.00110.00           H
ATOM   3944  HA  ALA A 284       1.297  85.819  10.818  1.00110.00           H
ATOM   3945  HB1 ALA A 284       2.930  87.532  11.122  1.00110.00           H
ATOM   3946  HB2 ALA A 284       1.912  87.589  12.535  1.00110.00           H
ATOM   3947  HB3 ALA A 284       3.536  86.967  12.626  1.00110.00           H
ATOM   3948  N   LYS A 285       4.312  84.781  11.628  1.00 30.00           N
ATOM   3949  CA  LYS A 285       5.430  83.947  11.184  1.00 30.00           C
ATOM   3950  C   LYS A 285       5.076  82.491  11.430  1.00 30.00           C
ATOM   3951  O   LYS A 285       5.883  81.628  11.132  1.00 30.00           O
ATOM   3952  CB  LYS A 285       6.716  84.254  11.964  1.00 30.00           C
ATOM   3953  CG  LYS A 285       7.323  85.620  11.737  1.00 30.00           C
ATOM   3954  CD  LYS A 285       6.554  86.691  12.474  1.00 30.00           C
ATOM   3955  CE  LYS A 285       7.213  88.055  12.311  1.00 30.00           C
ATOM   3956  NZ  LYS A 285       8.519  88.184  13.024  1.00 30.00           N1+
ATOM   3957  H   LYS A 285       4.357  85.260  12.521  1.00110.00           H
ATOM   3958  HA  LYS A 285       5.602  84.094  10.117  1.00110.00           H
ATOM   3959  HB2 LYS A 285       6.567  84.088  13.032  1.00110.00           H
ATOM   3960  HB3 LYS A 285       7.480  83.533  11.667  1.00110.00           H
ATOM   3961  HG2 LYS A 285       8.367  85.626  12.022  1.00110.00           H
ATOM   3962  HG3 LYS A 285       7.329  85.837  10.667  1.00110.00           H
ATOM   3963  HD2 LYS A 285       5.575  86.814  12.031  1.00110.00           H
ATOM   3964  HD3 LYS A 285       6.409  86.435  13.523  1.00110.00           H
ATOM   3965  HE2 LYS A 285       7.373  88.272  11.254  1.00110.00           H
ATOM   3966  HE3 LYS A 285       6.546  88.832  12.683  1.00110.00           H
ATOM   3967  HZ1 LYS A 285       8.912  89.098  12.852  1.00110.00           H
ATOM   3968  HZ2 LYS A 285       8.379  88.069  14.017  1.00110.00           H
ATOM   3969  HZ3 LYS A 285       9.169  87.477  12.713  1.00110.00           H
ATOM   3970  N   ARG A 286       3.912  82.200  12.017  1.00 30.00           N
ATOM   3971  CA  ARG A 286       3.564  80.791  12.205  1.00 30.00           C
ATOM   3972  C   ARG A 286       3.419  80.346  10.766  1.00 30.00           C
ATOM   3973  O   ARG A 286       4.380  79.916  10.147  1.00 30.00           O
ATOM   3974  CB  ARG A 286       2.224  80.598  12.926  1.00 30.00           C
ATOM   3975  CG  ARG A 286       2.264  80.760  14.437  1.00 30.00           C
ATOM   3976  CD  ARG A 286       3.379  79.960  15.101  1.00 30.00           C
ATOM   3977  NE  ARG A 286       4.140  80.828  15.991  1.00 30.00           N
ATOM   3978  CZ  ARG A 286       4.972  81.770  15.563  1.00 30.00           C
ATOM   3979  NH1 ARG A 286       5.156  81.950  14.261  1.00 30.00           N
ATOM   3980  NH2 ARG A 286       5.597  82.550  16.434  1.00 30.00           N1+
ATOM   3981  H   ARG A 286       3.199  82.906  12.186  1.00110.00           H
ATOM   3982  HA  ARG A 286       4.422  80.280  12.611  1.00110.00           H
ATOM   3983  HB2 ARG A 286       1.263  80.822  12.483  1.00110.00           H
ATOM   3984  HB3 ARG A 286       2.136  79.555  12.838  1.00110.00           H
ATOM   3985  HG2 ARG A 286       1.605  81.300  15.072  1.00110.00           H
ATOM   3986  HG3 ARG A 286       1.493  80.007  14.610  1.00110.00           H
ATOM   3987  HD2 ARG A 286       3.026  79.091  15.658  1.00110.00           H
ATOM   3988  HD3 ARG A 286       4.127  79.669  14.434  1.00110.00           H
ATOM   3989  HE  ARG A 286       3.984  80.711  16.986  1.00110.00           H
ATOM   3990 HH11 ARG A 286       5.825  82.626  13.931  1.00110.00           H
ATOM   3991 HH12 ARG A 286       4.428  81.676  13.611  1.00110.00           H
ATOM   3992 HH21 ARG A 286       6.244  83.262  16.131  1.00110.00           H
ATOM   3993 HH22 ARG A 286       5.439  82.433  17.426  1.00110.00           H
ATOM   3994  N   ILE A 287       2.218  80.493  10.223  1.00 30.00           N
ATOM   3995  CA  ILE A 287       1.989  80.130   8.841  1.00 30.00           C
ATOM   3996  C   ILE A 287       3.132  80.697   7.973  1.00 30.00           C
ATOM   3997  O   ILE A 287       3.545  80.069   7.019  1.00 30.00           O
ATOM   3998  CB  ILE A 287       0.654  80.641   8.386  1.00 30.00           C
ATOM   3999  CG1 ILE A 287       0.242  80.194   6.954  1.00110.00           C
ATOM   4000  CG2 ILE A 287       0.456  82.170   8.510  1.00110.00           C
ATOM   4001  CD1 ILE A 287       0.105  78.675   6.755  1.00110.00           C
ATOM   4002  H   ILE A 287       1.499  80.996  10.726  1.00110.00           H
ATOM   4003  HA  ILE A 287       1.655  79.104   8.770  1.00110.00           H
ATOM   4004  HB  ILE A 287      -0.107  80.218   9.040  1.00110.00           H
ATOM   4005 HG12 ILE A 287      -0.725  80.639   6.716  1.00110.00           H
ATOM   4006 HG13 ILE A 287       0.933  80.594   6.211  1.00110.00           H
ATOM   4007 HG21 ILE A 287      -0.572  82.448   8.280  1.00110.00           H
ATOM   4008 HG22 ILE A 287       0.654  82.532   9.516  1.00110.00           H
ATOM   4009 HG23 ILE A 287       1.096  82.727   7.825  1.00110.00           H
ATOM   4010 HD11 ILE A 287      -0.310  78.451   5.772  1.00110.00           H
ATOM   4011 HD12 ILE A 287       1.070  78.169   6.813  1.00110.00           H
ATOM   4012 HD13 ILE A 287      -0.554  78.232   7.502  1.00110.00           H
ATOM   4013  N   GLY A 288       3.662  81.866   8.330  1.00 30.00           N
ATOM   4014  CA  GLY A 288       4.748  82.474   7.564  1.00 30.00           C
ATOM   4015  C   GLY A 288       6.001  81.619   7.516  1.00 30.00           C
ATOM   4016  O   GLY A 288       6.343  81.100   6.454  1.00 30.00           O
ATOM   4017  H   GLY A 288       3.247  82.388   9.097  1.00110.00           H
ATOM   4018  HA2 GLY A 288       4.405  82.664   6.545  1.00110.00           H
ATOM   4019  HA3 GLY A 288       4.987  83.448   7.989  1.00110.00           H
ATOM   4020  N   ILE A 289       6.699  81.482   8.649  1.00 30.00           N
ATOM   4021  CA  ILE A 289       7.903  80.639   8.708  1.00 30.00           C
ATOM   4022  C   ILE A 289       7.367  79.250   8.454  1.00 30.00           C
ATOM   4023  O   ILE A 289       8.112  78.285   8.395  1.00 30.00           O
ATOM   4024  CB  ILE A 289       8.573  80.662  10.104  1.00 30.00           C
ATOM   4025  CG1 ILE A 289      10.073  80.361   9.978  1.00 30.00           C
ATOM   4026  CG2 ILE A 289       7.945  79.600  11.006  1.00 30.00           C
ATOM   4027  CD1 ILE A 289      10.408  78.948   9.488  1.00 30.00           C
ATOM   4028  H   ILE A 289       6.283  81.728   9.547  1.00110.00           H
ATOM   4029  HA  ILE A 289       8.564  80.897   7.892  1.00110.00           H
ATOM   4030  HB  ILE A 289       8.457  81.652  10.544  1.00110.00           H
ATOM   4031 HG12 ILE A 289      10.525  81.065   9.445  1.00110.00           H
ATOM   4032 HG13 ILE A 289      10.440  80.504  10.970  1.00110.00           H
ATOM   4033 HG21 ILE A 289       8.182  79.873  12.034  1.00110.00           H
ATOM   4034 HG22 ILE A 289       6.869  79.587  10.983  1.00110.00           H
ATOM   4035 HG23 ILE A 289       8.297  78.585  10.935  1.00110.00           H
ATOM   4036 HD11 ILE A 289      11.468  78.798   9.497  1.00110.00           H
ATOM   4037 HD12 ILE A 289      10.014  78.093  10.028  1.00110.00           H
ATOM   4038 HD13 ILE A 289      10.276  78.854   8.414  1.00110.00           H
ATOM   4039  N   LYS A 290       6.045  79.179   8.348  1.00 30.00           N
ATOM   4040  CA  LYS A 290       5.361  77.943   8.075  1.00 30.00           C
ATOM   4041  C   LYS A 290       5.194  77.789   6.568  1.00 30.00           C
ATOM   4042  O   LYS A 290       4.800  76.725   6.108  1.00 30.00           O
ATOM   4043  CB  LYS A 290       4.013  77.910   8.801  1.00 30.00           C
ATOM   4044  CG  LYS A 290       4.010  77.089  10.096  1.00 30.00           C
ATOM   4045  CD  LYS A 290       4.835  77.711  11.225  1.00 30.00           C
ATOM   4046  CE  LYS A 290       4.544  77.016  12.554  1.00 30.00           C
ATOM   4047  NZ  LYS A 290       5.027  77.766  13.752  1.00 30.00           N1+
ATOM   4048  H   LYS A 290       5.480  79.966   8.643  1.00110.00           H
ATOM   4049  HA  LYS A 290       5.762  77.387   8.798  1.00110.00           H
ATOM   4050  HB2 LYS A 290       3.356  78.527   8.650  1.00110.00           H
ATOM   4051  HB3 LYS A 290       3.451  77.188   8.202  1.00110.00           H
ATOM   4052  HG2 LYS A 290       2.988  76.945  10.413  1.00110.00           H
ATOM   4053  HG3 LYS A 290       4.368  76.078   9.902  1.00110.00           H
ATOM   4054  HD2 LYS A 290       5.890  77.830  11.069  1.00110.00           H
ATOM   4055  HD3 LYS A 290       4.421  78.505  11.735  1.00110.00           H
ATOM   4056  HE2 LYS A 290       3.590  76.530  12.699  1.00110.00           H
ATOM   4057  HE3 LYS A 290       5.193  76.156  12.445  1.00110.00           H
ATOM   4058  HZ1 LYS A 290       4.829  77.262  14.603  1.00110.00           H
ATOM   4059  HZ2 LYS A 290       6.022  77.925  13.674  1.00110.00           H
ATOM   4060  HZ3 LYS A 290       4.562  78.661  13.785  1.00110.00           H
ATOM   4061  N   LYS A 291       5.456  78.859   5.804  1.00 30.00           N
ATOM   4062  CA  LYS A 291       5.405  78.788   4.330  1.00 30.00           C
ATOM   4063  C   LYS A 291       6.813  78.304   4.070  1.00 30.00           C
ATOM   4064  O   LYS A 291       7.035  77.433   3.247  1.00 30.00           O
ATOM   4065  CB  LYS A 291       5.229  80.155   3.649  1.00 30.00           C
ATOM   4066  CG  LYS A 291       5.503  80.082   2.121  1.00 30.00           C
ATOM   4067  CD  LYS A 291       5.478  81.448   1.421  1.00 30.00           C
ATOM   4068  CE  LYS A 291       6.350  81.485   0.142  1.00 30.00           C
ATOM   4069  NZ  LYS A 291       5.922  80.569  -0.961  1.00 30.00           N1+
ATOM   4070  H   LYS A 291       5.663  79.757   6.241  1.00110.00           H
ATOM   4071  HA  LYS A 291       4.549  78.271   3.959  1.00110.00           H
ATOM   4072  HB2 LYS A 291       4.225  80.535   3.840  1.00110.00           H
ATOM   4073  HB3 LYS A 291       5.915  80.887   4.071  1.00110.00           H
ATOM   4074  HG2 LYS A 291       6.488  79.660   1.925  1.00110.00           H
ATOM   4075  HG3 LYS A 291       4.794  79.403   1.645  1.00110.00           H
ATOM   4076  HD2 LYS A 291       4.451  81.736   1.195  1.00110.00           H
ATOM   4077  HD3 LYS A 291       5.862  82.210   2.101  1.00110.00           H
ATOM   4078  HE2 LYS A 291       6.354  82.499  -0.257  1.00110.00           H
ATOM   4079  HE3 LYS A 291       7.387  81.256   0.392  1.00110.00           H
ATOM   4080  HZ1 LYS A 291       6.549  80.669  -1.746  1.00110.00           H
ATOM   4081  HZ2 LYS A 291       5.944  79.614  -0.634  1.00110.00           H
ATOM   4082  HZ3 LYS A 291       4.984  80.802  -1.250  1.00110.00           H
ATOM   4083  N   ALA A 292       7.765  78.896   4.782  1.00 30.00           N
ATOM   4084  CA  ALA A 292       9.127  78.455   4.640  1.00 30.00           C
ATOM   4085  C   ALA A 292       9.098  77.109   5.350  1.00 30.00           C
ATOM   4086  O   ALA A 292       9.921  76.259   5.081  1.00 30.00           O
ATOM   4087  CB  ALA A 292      10.073  79.418   5.360  1.00 30.00           C
ATOM   4088  H   ALA A 292       7.512  79.646   5.413  1.00110.00           H
ATOM   4089  HA  ALA A 292       9.407  78.642   3.622  1.00110.00           H
ATOM   4090  HB1 ALA A 292      10.966  78.854   5.598  1.00110.00           H
ATOM   4091  HB2 ALA A 292      10.353  80.178   4.635  1.00110.00           H
ATOM   4092  HB3 ALA A 292       9.658  79.746   6.309  1.00110.00           H
ATOM   4093  N   ILE A 293       8.138  76.919   6.256  1.00 30.00           N
ATOM   4094  CA  ILE A 293       8.015  75.654   6.968  1.00 30.00           C
ATOM   4095  C   ILE A 293       7.608  74.725   5.863  1.00 30.00           C
ATOM   4096  O   ILE A 293       8.357  73.843   5.448  1.00 30.00           O
ATOM   4097  CB  ILE A 293       6.887  75.701   8.032  1.00 30.00           C
ATOM   4098  CG1 ILE A 293       7.447  76.164   9.378  1.00 30.00           C
ATOM   4099  CG2 ILE A 293       6.198  74.347   8.128  1.00 30.00           C
ATOM   4100  CD1 ILE A 293       8.593  75.310   9.887  1.00 30.00           C
ATOM   4101  H   ILE A 293       7.608  77.715   6.572  1.00110.00           H
ATOM   4102  HA  ILE A 293       8.980  75.325   7.349  1.00110.00           H
ATOM   4103  HB  ILE A 293       5.903  75.847   7.748  1.00110.00           H
ATOM   4104 HG12 ILE A 293       7.374  77.072   9.930  1.00110.00           H
ATOM   4105 HG13 ILE A 293       6.679  75.760  10.031  1.00110.00           H
ATOM   4106 HG21 ILE A 293       5.565  74.278   9.017  1.00110.00           H
ATOM   4107 HG22 ILE A 293       5.546  73.986   7.338  1.00110.00           H
ATOM   4108 HG23 ILE A 293       6.930  73.549   8.265  1.00110.00           H
ATOM   4109 HD11 ILE A 293       8.757  75.500  10.948  1.00110.00           H
ATOM   4110 HD12 ILE A 293       8.421  74.240   9.782  1.00110.00           H
ATOM   4111 HD13 ILE A 293       9.535  75.559   9.400  1.00110.00           H
ATOM   4112  N   THR A 294       6.405  74.974   5.375  1.00 30.00           N
ATOM   4113  CA  THR A 294       5.819  74.214   4.301  1.00 30.00           C
ATOM   4114  C   THR A 294       6.722  74.400   3.093  1.00 30.00           C
ATOM   4115  O   THR A 294       6.408  73.952   1.991  1.00 30.00           O
ATOM   4116  CB  THR A 294       4.391  74.706   3.992  1.00 30.00           C
ATOM   4117  OG1 THR A 294       4.402  76.123   3.765  1.00 30.00           O
ATOM   4118  CG2 THR A 294       3.468  74.391   5.159  1.00 30.00           C
ATOM   4119  H   THR A 294       5.828  75.765   5.686  1.00110.00           H
ATOM   4120  HA  THR A 294       5.662  73.225   4.661  1.00110.00           H
ATOM   4121  HB  THR A 294       4.003  74.221   3.093  1.00110.00           H
ATOM   4122  HG1 THR A 294       4.970  76.299   3.030  1.00110.00           H
ATOM   4123 HG21 THR A 294       2.501  74.873   5.035  1.00110.00           H
ATOM   4124 HG22 THR A 294       3.351  73.334   5.083  1.00110.00           H
ATOM   4125 HG23 THR A 294       3.829  74.601   6.159  1.00110.00           H
ATOM   4126  N   ALA A 295       7.855  75.056   3.335  1.00 30.00           N
ATOM   4127  CA  ALA A 295       8.863  75.314   2.316  1.00 30.00           C
ATOM   4128  C   ALA A 295      10.069  74.459   2.642  1.00 30.00           C
ATOM   4129  O   ALA A 295      10.887  74.190   1.782  1.00 30.00           O
ATOM   4130  CB  ALA A 295       9.232  76.790   2.324  1.00 30.00           C
ATOM   4131  H   ALA A 295       7.928  75.545   4.211  1.00110.00           H
ATOM   4132  HA  ALA A 295       8.405  75.165   1.383  1.00110.00           H
ATOM   4133  HB1 ALA A 295       9.821  76.753   1.406  1.00110.00           H
ATOM   4134  HB2 ALA A 295       8.666  77.581   1.836  1.00110.00           H
ATOM   4135  HB3 ALA A 295      10.152  77.020   2.854  1.00110.00           H
ATOM   4136  N   ASN A 296      10.199  74.076   3.905  1.00 30.00           N
ATOM   4137  CA  ASN A 296      11.281  73.204   4.324  1.00 30.00           C
ATOM   4138  C   ASN A 296      10.606  71.997   3.723  1.00 30.00           C
ATOM   4139  O   ASN A 296      11.211  71.143   3.080  1.00 30.00           O
ATOM   4140  CB  ASN A 296      11.328  73.127   5.854  1.00 30.00           C
ATOM   4141  CG  ASN A 296      12.468  72.269   6.368  1.00 30.00           C
ATOM   4142  OD1 ASN A 296      13.642  72.874   6.517  1.00 30.00           O
ATOM   4143  ND2 ASN A 296      12.299  71.076   6.622  1.00 30.00           N
ATOM   4144  H   ASN A 296       9.519  74.394   4.592  1.00110.00           H
ATOM   4145  HA  ASN A 296      12.247  73.526   3.950  1.00110.00           H
ATOM   4146  HB2 ASN A 296      11.416  74.131   6.271  1.00110.00           H
ATOM   4147  HB3 ASN A 296      10.412  72.712   6.275  1.00110.00           H
ATOM   4148 HD21 ASN A 296      13.069  70.518   6.964  1.00110.00           H
ATOM   4149 HD22 ASN A 296      11.391  70.655   6.489  1.00110.00           H
ATOM   4150  N   ILE A 297       9.298  71.998   3.920  1.00 30.00           N
ATOM   4151  CA  ILE A 297       8.425  70.984   3.401  1.00 30.00           C
ATOM   4152  C   ILE A 297       8.604  71.072   1.897  1.00 30.00           C
ATOM   4153  O   ILE A 297       9.126  70.155   1.269  1.00 30.00           O
ATOM   4154  CB  ILE A 297       6.966  71.309   3.775  1.00 30.00           C
ATOM   4155  CG1 ILE A 297       6.783  71.189   5.291  1.00 30.00           C
ATOM   4156  CG2 ILE A 297       6.011  70.412   3.013  1.00 30.00           C
ATOM   4157  CD1 ILE A 297       7.183  69.832   5.862  1.00 30.00           C
ATOM   4158  H   ILE A 297       8.907  72.761   4.474  1.00110.00           H
ATOM   4159  HA  ILE A 297       8.751  70.001   3.734  1.00110.00           H
ATOM   4160  HB  ILE A 297       6.639  72.152   3.330  1.00110.00           H
ATOM   4161 HG12 ILE A 297       7.382  71.878   5.857  1.00110.00           H
ATOM   4162 HG13 ILE A 297       5.771  71.399   5.612  1.00110.00           H
ATOM   4163 HG21 ILE A 297       4.985  70.646   3.275  1.00110.00           H
ATOM   4164 HG22 ILE A 297       6.031  70.607   1.942  1.00110.00           H
ATOM   4165 HG23 ILE A 297       6.181  69.361   3.238  1.00110.00           H
ATOM   4166 HD11 ILE A 297       6.990  69.830   6.932  1.00110.00           H
ATOM   4167 HD12 ILE A 297       6.614  69.008   5.432  1.00110.00           H
ATOM   4168 HD13 ILE A 297       8.246  69.615   5.763  1.00110.00           H
ATOM   4169  N   SER A 298       8.186  72.189   1.319  1.00 30.00           N
ATOM   4170  CA  SER A 298       8.348  72.375  -0.108  1.00 30.00           C
ATOM   4171  C   SER A 298       9.793  72.034  -0.472  1.00 30.00           C
ATOM   4172  O   SER A 298      10.095  71.771  -1.634  1.00 30.00           O
ATOM   4173  CB  SER A 298       8.041  73.822  -0.498  1.00 30.00           C
ATOM   4174  OG  SER A 298       6.692  74.154  -0.214  1.00 30.00           O
ATOM   4175  H   SER A 298       7.596  72.880   1.783  1.00110.00           H
ATOM   4176  HA  SER A 298       7.673  71.696  -0.632  1.00110.00           H
ATOM   4177  HB2 SER A 298       8.846  74.537  -0.354  1.00110.00           H
ATOM   4178  HB3 SER A 298       8.039  73.813  -1.589  1.00110.00           H
ATOM   4179  HG  SER A 298       6.612  74.450   0.683  1.00110.00           H
ATOM   4180  N   ILE A 299      10.680  72.027   0.524  1.00 30.00           N
ATOM   4181  CA  ILE A 299      12.089  71.714   0.300  1.00 30.00           C
ATOM   4182  C   ILE A 299      12.310  70.219   0.262  1.00 30.00           C
ATOM   4183  O   ILE A 299      13.050  69.727  -0.589  1.00 30.00           O
ATOM   4184  CB  ILE A 299      12.946  72.373   1.340  1.00 30.00           C
ATOM   4185  CG1 ILE A 299      13.590  73.664   0.810  1.00110.00           C
ATOM   4186  CG2 ILE A 299      14.134  71.513   1.900  1.00110.00           C
ATOM   4187  CD1 ILE A 299      14.046  74.581   1.958  1.00110.00           C
ATOM   4188  H   ILE A 299      10.419  72.361   1.439  1.00110.00           H
ATOM   4189  HA  ILE A 299      12.387  72.096  -0.675  1.00110.00           H
ATOM   4190  HB  ILE A 299      12.461  72.701   2.190  1.00110.00           H
ATOM   4191 HG12 ILE A 299      14.440  73.420   0.170  1.00110.00           H
ATOM   4192 HG13 ILE A 299      12.895  74.219   0.179  1.00110.00           H
ATOM   4193 HG21 ILE A 299      14.779  72.049   2.592  1.00110.00           H
ATOM   4194 HG22 ILE A 299      13.787  70.650   2.469  1.00110.00           H
ATOM   4195 HG23 ILE A 299      14.785  71.153   1.102  1.00110.00           H
ATOM   4196 HD11 ILE A 299      14.900  75.138   1.617  1.00110.00           H
ATOM   4197 HD12 ILE A 299      13.263  75.276   2.260  1.00110.00           H
ATOM   4198 HD13 ILE A 299      14.376  74.069   2.858  1.00110.00           H
ATOM   4199  N   GLY A 300      11.681  69.488   1.176  1.00 30.00           N
ATOM   4200  CA  GLY A 300      11.812  68.049   1.125  1.00 30.00           C
ATOM   4201  C   GLY A 300      11.399  67.776  -0.309  1.00 30.00           C
ATOM   4202  O   GLY A 300      12.041  67.018  -1.037  1.00 30.00           O
ATOM   4203  H   GLY A 300      11.144  69.966   1.899  1.00110.00           H
ATOM   4204  HA2 GLY A 300      12.879  67.820   1.172  1.00110.00           H
ATOM   4205  HA3 GLY A 300      11.473  67.519   1.958  1.00110.00           H
ATOM   4206  N   ALA A 301      10.331  68.459  -0.715  1.00 30.00           N
ATOM   4207  CA  ALA A 301       9.790  68.361  -2.060  1.00 30.00           C
ATOM   4208  C   ALA A 301      10.891  68.702  -3.053  1.00 30.00           C
ATOM   4209  O   ALA A 301      11.001  68.069  -4.091  1.00 30.00           O
ATOM   4210  CB  ALA A 301       8.618  69.321  -2.230  1.00 30.00           C
ATOM   4211  H   ALA A 301       9.896  69.087  -0.043  1.00110.00           H
ATOM   4212  HA  ALA A 301       9.465  67.331  -2.224  1.00110.00           H
ATOM   4213  HB1 ALA A 301       8.398  68.986  -3.230  1.00110.00           H
ATOM   4214  HB2 ALA A 301       7.790  69.120  -1.550  1.00110.00           H
ATOM   4215  HB3 ALA A 301       8.707  70.359  -2.456  1.00110.00           H
ATOM   4216  N   ALA A 302      11.707  69.698  -2.735  1.00 30.00           N
ATOM   4217  CA  ALA A 302      12.797  70.056  -3.617  1.00 30.00           C
ATOM   4218  C   ALA A 302      13.721  68.838  -3.735  1.00 30.00           C
ATOM   4219  O   ALA A 302      13.523  68.004  -4.614  1.00 30.00           O
ATOM   4220  CB  ALA A 302      13.565  71.250  -3.046  1.00 30.00           C
ATOM   4221  H   ALA A 302      11.607  70.150  -1.840  1.00110.00           H
ATOM   4222  HA  ALA A 302      12.403  70.310  -4.603  1.00110.00           H
ATOM   4223  HB1 ALA A 302      14.300  71.586  -3.779  1.00110.00           H
ATOM   4224  HB2 ALA A 302      12.891  72.093  -2.893  1.00110.00           H
ATOM   4225  HB3 ALA A 302      14.124  71.101  -2.128  1.00110.00           H
ATOM   4226  N   PHE A 303      14.715  68.724  -2.851  1.00 30.00           N
ATOM   4227  CA  PHE A 303      15.674  67.599  -2.867  1.00 30.00           C
ATOM   4228  C   PHE A 303      15.078  66.291  -3.400  1.00 30.00           C
ATOM   4229  O   PHE A 303      15.713  65.607  -4.209  1.00 30.00           O
ATOM   4230  CB  PHE A 303      16.231  67.338  -1.454  1.00 30.00           C
ATOM   4231  CG  PHE A 303      17.594  67.957  -1.183  1.00 30.00           C
ATOM   4232  CD1 PHE A 303      18.651  67.804  -2.079  1.00 30.00           C
ATOM   4233  CD2 PHE A 303      17.835  68.633   0.014  1.00 30.00           C
ATOM   4234  CE1 PHE A 303      19.925  68.312  -1.780  1.00 30.00           C
ATOM   4235  CE2 PHE A 303      19.100  69.138   0.315  1.00 30.00           C
ATOM   4236  CZ  PHE A 303      20.143  68.976  -0.583  1.00 30.00           C
ATOM   4237  H   PHE A 303      14.700  69.353  -2.060  1.00110.00           H
ATOM   4238  HA  PHE A 303      16.463  67.877  -3.564  1.00110.00           H
ATOM   4239  HB2 PHE A 303      15.510  67.656  -0.699  1.00110.00           H
ATOM   4240  HB3 PHE A 303      16.368  66.269  -1.277  1.00110.00           H
ATOM   4241  HD1 PHE A 303      18.516  67.253  -2.999  1.00110.00           H
ATOM   4242  HD2 PHE A 303      17.038  68.757   0.734  1.00110.00           H
ATOM   4243  HE1 PHE A 303      20.738  68.176  -2.479  1.00110.00           H
ATOM   4244  HE2 PHE A 303      19.263  69.647   1.253  1.00110.00           H
ATOM   4245  HZ  PHE A 303      21.130  69.350  -0.355  1.00110.00           H
ATOM   4246  N   LEU A 304      13.869  65.955  -2.938  1.00 30.00           N
ATOM   4247  CA  LEU A 304      13.176  64.721  -3.344  1.00 30.00           C
ATOM   4248  C   LEU A 304      12.568  64.739  -4.777  1.00 30.00           C
ATOM   4249  O   LEU A 304      12.728  63.781  -5.542  1.00 30.00           O
ATOM   4250  CB  LEU A 304      12.093  64.344  -2.318  1.00 30.00           C
ATOM   4251  CG  LEU A 304      12.547  63.972  -0.897  1.00 30.00           C
ATOM   4252  CD1 LEU A 304      11.346  63.497  -0.092  1.00 30.00           C
ATOM   4253  CD2 LEU A 304      13.602  62.877  -0.941  1.00 30.00           C
ATOM   4254  H   LEU A 304      13.371  66.582  -2.310  1.00110.00           H
ATOM   4255  HA  LEU A 304      13.909  63.934  -3.308  1.00110.00           H
ATOM   4256  HB2 LEU A 304      11.319  65.110  -2.294  1.00110.00           H
ATOM   4257  HB3 LEU A 304      11.572  63.472  -2.719  1.00110.00           H
ATOM   4258  HG  LEU A 304      12.984  64.837  -0.400  1.00110.00           H
ATOM   4259 HD11 LEU A 304      11.620  63.287   0.942  1.00110.00           H
ATOM   4260 HD12 LEU A 304      10.573  64.265  -0.083  1.00110.00           H
ATOM   4261 HD13 LEU A 304      10.908  62.590  -0.510  1.00110.00           H
ATOM   4262 HD21 LEU A 304      13.836  62.528   0.065  1.00110.00           H
ATOM   4263 HD22 LEU A 304      13.268  62.012  -1.515  1.00110.00           H
ATOM   4264 HD23 LEU A 304      14.544  63.226  -1.363  1.00110.00           H
ATOM   4265  N   LEU A 305      11.852  65.797  -5.136  1.00 30.00           N
ATOM   4266  CA  LEU A 305      11.319  65.908  -6.485  1.00 30.00           C
ATOM   4267  C   LEU A 305      12.554  65.725  -7.354  1.00 30.00           C
ATOM   4268  O   LEU A 305      12.597  64.877  -8.224  1.00 30.00           O
ATOM   4269  CB  LEU A 305      10.776  67.318  -6.697  1.00 30.00           C
ATOM   4270  CG  LEU A 305      10.397  67.658  -8.139  1.00 30.00           C
ATOM   4271  CD1 LEU A 305       9.041  67.040  -8.457  1.00 30.00           C
ATOM   4272  CD2 LEU A 305      10.363  69.166  -8.343  1.00 30.00           C
ATOM   4273  H   LEU A 305      11.774  66.616  -4.530  1.00110.00           H
ATOM   4274  HA  LEU A 305      10.536  65.207  -6.655  1.00110.00           H
ATOM   4275  HB2 LEU A 305       9.892  67.469  -6.078  1.00110.00           H
ATOM   4276  HB3 LEU A 305      11.521  68.050  -6.390  1.00110.00           H
ATOM   4277  HG  LEU A 305      11.121  67.276  -8.857  1.00110.00           H
ATOM   4278 HD11 LEU A 305       8.696  67.348  -9.445  1.00110.00           H
ATOM   4279 HD12 LEU A 305       9.133  65.962  -8.495  1.00110.00           H
ATOM   4280 HD13 LEU A 305       8.265  67.313  -7.744  1.00110.00           H
ATOM   4281 HD21 LEU A 305      10.157  69.416  -9.384  1.00110.00           H
ATOM   4282 HD22 LEU A 305       9.572  69.616  -7.741  1.00110.00           H
ATOM   4283 HD23 LEU A 305      11.280  69.671  -8.062  1.00110.00           H
ATOM   4284  N   ILE A 306      13.567  66.532  -7.079  1.00 30.00           N
ATOM   4285  CA  ILE A 306      14.836  66.492  -7.788  1.00 30.00           C
ATOM   4286  C   ILE A 306      15.609  65.170  -7.563  1.00 30.00           C
ATOM   4287  O   ILE A 306      16.536  64.814  -8.307  1.00 30.00           O
ATOM   4288  CB  ILE A 306      15.682  67.724  -7.384  1.00 30.00           C
ATOM   4289  CG1 ILE A 306      15.261  68.923  -8.242  1.00 30.00           C
ATOM   4290  CG2 ILE A 306      17.162  67.432  -7.521  1.00 30.00           C
ATOM   4291  CD1 ILE A 306      13.751  69.109  -8.356  1.00 30.00           C
ATOM   4292  H   ILE A 306      13.477  67.149  -6.273  1.00110.00           H
ATOM   4293  HA  ILE A 306      14.586  66.589  -8.835  1.00110.00           H
ATOM   4294  HB  ILE A 306      15.503  67.962  -6.335  1.00110.00           H
ATOM   4295 HG12 ILE A 306      15.705  69.830  -7.828  1.00110.00           H
ATOM   4296 HG13 ILE A 306      15.675  68.822  -9.247  1.00110.00           H
ATOM   4297 HG21 ILE A 306      17.656  68.395  -7.460  1.00110.00           H
ATOM   4298 HG22 ILE A 306      17.563  66.791  -6.734  1.00110.00           H
ATOM   4299 HG23 ILE A 306      17.446  67.056  -8.505  1.00110.00           H
ATOM   4300 HD11 ILE A 306      13.539  70.058  -8.848  1.00110.00           H
ATOM   4301 HD12 ILE A 306      13.254  68.346  -8.953  1.00110.00           H
ATOM   4302 HD13 ILE A 306      13.304  69.161  -7.364  1.00110.00           H
ATOM   4303  N   TYR A 307      15.230  64.439  -6.527  1.00 30.00           N
ATOM   4304  CA  TYR A 307      15.833  63.135  -6.262  1.00 30.00           C
ATOM   4305  C   TYR A 307      15.353  62.293  -7.451  1.00 30.00           C
ATOM   4306  O   TYR A 307      16.139  61.903  -8.307  1.00 30.00           O
ATOM   4307  CB  TYR A 307      15.274  62.561  -4.946  1.00 30.00           C
ATOM   4308  CG  TYR A 307      15.465  61.065  -4.700  1.00 30.00           C
ATOM   4309  CD1 TYR A 307      14.458  60.314  -4.082  1.00 30.00           C
ATOM   4310  CD2 TYR A 307      16.641  60.405  -5.061  1.00 30.00           C
ATOM   4311  CE1 TYR A 307      14.615  58.951  -3.834  1.00 30.00           C
ATOM   4312  CE2 TYR A 307      16.808  59.034  -4.812  1.00 30.00           C
ATOM   4313  CZ  TYR A 307      15.790  58.319  -4.201  1.00 30.00           C
ATOM   4314  OH  TYR A 307      15.942  56.972  -3.966  1.00 30.00           O
ATOM   4315  H   TYR A 307      14.498  64.779  -5.923  1.00110.00           H
ATOM   4316  HA  TYR A 307      16.923  63.192  -6.241  1.00110.00           H
ATOM   4317  HB2 TYR A 307      15.727  63.077  -4.102  1.00110.00           H
ATOM   4318  HB3 TYR A 307      14.235  62.536  -4.811  1.00110.00           H
ATOM   4319  HD1 TYR A 307      13.561  60.792  -3.730  1.00110.00           H
ATOM   4320  HD2 TYR A 307      17.450  60.944  -5.532  1.00110.00           H
ATOM   4321  HE1 TYR A 307      13.839  58.389  -3.337  1.00110.00           H
ATOM   4322  HE2 TYR A 307      17.732  58.551  -5.098  1.00110.00           H
ATOM   4323  HH  TYR A 307      15.127  56.516  -3.812  1.00110.00           H
ATOM   4324  N   ALA A 308      14.044  62.055  -7.519  1.00 30.00           N
ATOM   4325  CA  ALA A 308      13.477  61.268  -8.602  1.00 30.00           C
ATOM   4326  C   ALA A 308      13.886  61.824  -9.984  1.00 30.00           C
ATOM   4327  O   ALA A 308      13.848  61.102 -10.985  1.00 30.00           O
ATOM   4328  CB  ALA A 308      11.955  61.245  -8.492  1.00 30.00           C
ATOM   4329  H   ALA A 308      13.432  62.511  -6.847  1.00110.00           H
ATOM   4330  HA  ALA A 308      13.850  60.250  -8.502  1.00110.00           H
ATOM   4331  HB1 ALA A 308      11.558  60.436  -9.093  1.00110.00           H
ATOM   4332  HB2 ALA A 308      11.599  61.095  -7.538  1.00110.00           H
ATOM   4333  HB3 ALA A 308      11.521  62.187  -8.825  1.00110.00           H
ATOM   4334  N   SER A 309      14.265  63.103 -10.048  1.00 30.00           N
ATOM   4335  CA  SER A 309      14.740  63.682 -11.305  1.00 30.00           C
ATOM   4336  C   SER A 309      16.025  62.926 -11.568  1.00 30.00           C
ATOM   4337  O   SER A 309      16.301  62.523 -12.701  1.00 30.00           O
ATOM   4338  CB  SER A 309      15.068  65.163 -11.135  1.00 30.00           C
ATOM   4339  OG  SER A 309      16.210  65.510 -11.902  1.00 30.00           O
ATOM   4340  H   SER A 309      14.200  63.673  -9.216  1.00110.00           H
ATOM   4341  HA  SER A 309      14.012  63.538 -12.102  1.00110.00           H
ATOM   4342  HB2 SER A 309      14.216  65.800 -11.372  1.00110.00           H
ATOM   4343  HB3 SER A 309      15.374  65.369 -10.149  1.00110.00           H
ATOM   4344  HG  SER A 309      16.945  64.991 -11.608  1.00110.00           H
ATOM   4345  N   TYR A 310      16.819  62.758 -10.508  1.00 30.00           N
ATOM   4346  CA  TYR A 310      18.058  61.998 -10.596  1.00 30.00           C
ATOM   4347  C   TYR A 310      17.629  60.754 -11.353  1.00 30.00           C
ATOM   4348  O   TYR A 310      18.114  60.489 -12.449  1.00 30.00           O
ATOM   4349  CB  TYR A 310      18.553  61.603  -9.192  1.00 30.00           C
ATOM   4350  CG  TYR A 310      18.342  60.137  -8.791  1.00 30.00           C
ATOM   4351  CD1 TYR A 310      19.331  59.174  -9.021  1.00 30.00           C
ATOM   4352  CD2 TYR A 310      17.158  59.719  -8.176  1.00 30.00           C
ATOM   4353  CE1 TYR A 310      19.145  57.831  -8.643  1.00 30.00           C
ATOM   4354  CE2 TYR A 310      16.962  58.387  -7.803  1.00 30.00           C
ATOM   4355  CZ  TYR A 310      17.958  57.448  -8.038  1.00 30.00           C
ATOM   4356  OH  TYR A 310      17.759  56.130  -7.682  1.00 30.00           O
ATOM   4357  H   TYR A 310      16.486  63.002  -9.581  1.00110.00           H
ATOM   4358  HA  TYR A 310      18.900  62.451 -11.052  1.00110.00           H
ATOM   4359  HB2 TYR A 310      19.639  61.688  -9.249  1.00110.00           H
ATOM   4360  HB3 TYR A 310      18.365  62.333  -8.407  1.00110.00           H
ATOM   4361  HD1 TYR A 310      20.277  59.474  -9.443  1.00110.00           H
ATOM   4362  HD2 TYR A 310      16.234  60.004  -7.753  1.00110.00           H
ATOM   4363  HE1 TYR A 310      19.937  57.136  -8.628  1.00110.00           H
ATOM   4364  HE2 TYR A 310      16.041  58.081  -7.322  1.00110.00           H
ATOM   4365  HH  TYR A 310      18.560  55.631  -7.626  1.00110.00           H
ATOM   4366  N   ALA A 311      16.669  60.035 -10.763  1.00 30.00           N
ATOM   4367  CA  ALA A 311      16.148  58.791 -11.328  1.00 30.00           C
ATOM   4368  C   ALA A 311      15.892  58.963 -12.806  1.00 30.00           C
ATOM   4369  O   ALA A 311      16.254  58.115 -13.620  1.00 30.00           O
ATOM   4370  CB  ALA A 311      14.845  58.389 -10.609  1.00 30.00           C
ATOM   4371  H   ALA A 311      16.385  60.336  -9.841  1.00110.00           H
ATOM   4372  HA  ALA A 311      16.868  58.001 -11.130  1.00110.00           H
ATOM   4373  HB1 ALA A 311      14.722  57.312 -10.721  1.00110.00           H
ATOM   4374  HB2 ALA A 311      14.871  58.577  -9.540  1.00110.00           H
ATOM   4375  HB3 ALA A 311      13.930  58.796 -11.030  1.00110.00           H
ATOM   4376  N   LEU A 312      15.242  60.066 -13.145  1.00 30.00           N
ATOM   4377  CA  LEU A 312      14.985  60.386 -14.532  1.00 30.00           C
ATOM   4378  C   LEU A 312      16.281  60.197 -15.340  1.00 30.00           C
ATOM   4379  O   LEU A 312      16.614  59.089 -15.778  1.00 30.00           O
ATOM   4380  CB  LEU A 312      14.512  61.841 -14.641  1.00 30.00           C
ATOM   4381  CG  LEU A 312      14.381  62.504 -16.015  1.00 30.00           C
ATOM   4382  CD1 LEU A 312      12.920  62.820 -16.298  1.00 30.00           C
ATOM   4383  CD2 LEU A 312      15.207  63.783 -16.037  1.00 30.00           C
ATOM   4384  H   LEU A 312      14.992  60.723 -12.413  1.00110.00           H
ATOM   4385  HA  LEU A 312      14.206  59.698 -14.822  1.00110.00           H
ATOM   4386  HB2 LEU A 312      13.485  61.652 -14.328  1.00110.00           H
ATOM   4387  HB3 LEU A 312      14.603  62.619 -13.927  1.00110.00           H
ATOM   4388  HG  LEU A 312      14.826  61.948 -16.837  1.00110.00           H
ATOM   4389 HD11 LEU A 312      12.802  63.264 -17.287  1.00110.00           H
ATOM   4390 HD12 LEU A 312      12.275  61.942 -16.261  1.00110.00           H
ATOM   4391 HD13 LEU A 312      12.521  63.533 -15.574  1.00110.00           H
ATOM   4392 HD21 LEU A 312      15.160  64.257 -17.018  1.00110.00           H
ATOM   4393 HD22 LEU A 312      14.832  64.510 -15.314  1.00110.00           H
ATOM   4394 HD23 LEU A 312      16.259  63.638 -15.808  1.00110.00           H
ATOM   4395  N   ALA A 313      17.033  61.277 -15.501  1.00 30.00           N
ATOM   4396  CA  ALA A 313      18.232  61.166 -16.300  1.00 30.00           C
ATOM   4397  C   ALA A 313      18.944  59.905 -15.938  1.00 30.00           C
ATOM   4398  O   ALA A 313      19.538  59.276 -16.803  1.00 30.00           O
ATOM   4399  CB  ALA A 313      19.134  62.378 -16.046  1.00 30.00           C
ATOM   4400  H   ALA A 313      16.821  62.101 -14.952  1.00110.00           H
ATOM   4401  HA  ALA A 313      17.946  61.146 -17.351  1.00110.00           H
ATOM   4402  HB1 ALA A 313      19.865  62.329 -16.823  1.00110.00           H
ATOM   4403  HB2 ALA A 313      18.612  63.331 -16.128  1.00110.00           H
ATOM   4404  HB3 ALA A 313      19.647  62.313 -15.088  1.00110.00           H
ATOM   4405  N   PHE A 314      18.855  59.525 -14.668  1.00 30.00           N
ATOM   4406  CA  PHE A 314      19.493  58.310 -14.171  1.00 30.00           C
ATOM   4407  C   PHE A 314      19.148  57.245 -15.204  1.00 30.00           C
ATOM   4408  O   PHE A 314      19.853  57.046 -16.197  1.00 30.00           O
ATOM   4409  CB  PHE A 314      18.912  57.929 -12.790  1.00 30.00           C
ATOM   4410  CG  PHE A 314      19.909  57.288 -11.823  1.00 30.00           C
ATOM   4411  CD1 PHE A 314      19.628  56.054 -11.227  1.00 30.00           C
ATOM   4412  CD2 PHE A 314      21.071  57.957 -11.432  1.00 30.00           C
ATOM   4413  CE1 PHE A 314      20.482  55.506 -10.255  1.00 30.00           C
ATOM   4414  CE2 PHE A 314      21.927  57.412 -10.461  1.00 30.00           C
ATOM   4415  CZ  PHE A 314      21.627  56.189  -9.875  1.00 30.00           C
ATOM   4416  H   PHE A 314      18.346  60.084 -13.983  1.00110.00           H
ATOM   4417  HA  PHE A 314      20.572  58.464 -14.136  1.00110.00           H
ATOM   4418  HB2 PHE A 314      18.805  58.598 -11.989  1.00110.00           H
ATOM   4419  HB3 PHE A 314      18.107  57.213 -12.743  1.00110.00           H
ATOM   4420  HD1 PHE A 314      18.719  55.528 -11.473  1.00110.00           H
ATOM   4421  HD2 PHE A 314      21.298  58.929 -11.848  1.00110.00           H
ATOM   4422  HE1 PHE A 314      20.201  54.590  -9.754  1.00110.00           H
ATOM   4423  HE2 PHE A 314      22.777  57.981 -10.114  1.00110.00           H
ATOM   4424  HZ  PHE A 314      22.093  55.898  -9.000  1.00110.00           H
ATOM   4425  N   TRP A 315      18.022  56.597 -14.976  1.00 30.00           N
ATOM   4426  CA  TRP A 315      17.562  55.536 -15.835  1.00 30.00           C
ATOM   4427  C   TRP A 315      17.483  55.864 -17.308  1.00 30.00           C
ATOM   4428  O   TRP A 315      17.854  55.052 -18.157  1.00 30.00           O
ATOM   4429  CB  TRP A 315      16.219  55.060 -15.301  1.00 30.00           C
ATOM   4430  CG  TRP A 315      16.363  54.573 -13.896  1.00 30.00           C
ATOM   4431  CD1 TRP A 315      15.516  54.796 -12.849  1.00 30.00           C
ATOM   4432  CD2 TRP A 315      17.414  53.743 -13.394  1.00 30.00           C
ATOM   4433  NE1 TRP A 315      15.976  54.151 -11.724  1.00 30.00           N
ATOM   4434  CE3 TRP A 315      18.563  53.181 -13.965  1.00 30.00           C
ATOM   4435  CE2 TRP A 315      17.140  53.496 -12.032  1.00 30.00           C
ATOM   4436  CZ3 TRP A 315      19.396  52.394 -13.165  1.00 30.00           C
ATOM   4437  CZ2 TRP A 315      17.976  52.707 -11.229  1.00 30.00           C
ATOM   4438  CH2 TRP A 315      19.096  52.166 -11.813  1.00 30.00           C
ATOM   4439  H   TRP A 315      17.370  57.022 -14.316  1.00110.00           H
ATOM   4440  HA  TRP A 315      18.268  54.762 -15.783  1.00110.00           H
ATOM   4441  HB2 TRP A 315      15.493  55.872 -15.311  1.00110.00           H
ATOM   4442  HB3 TRP A 315      15.827  54.245 -15.912  1.00110.00           H
ATOM   4443  HD1 TRP A 315      14.658  55.444 -12.965  1.00110.00           H
ATOM   4444  HE1 TRP A 315      15.515  54.177 -10.825  1.00110.00           H
ATOM   4445  HE3 TRP A 315      18.819  53.158 -15.004  1.00110.00           H
ATOM   4446  HZ3 TRP A 315      20.273  51.935 -13.599  1.00110.00           H
ATOM   4447  HZ2 TRP A 315      17.819  52.621 -10.168  1.00110.00           H
ATOM   4448  HH2 TRP A 315      19.763  51.582 -11.209  1.00110.00           H
ATOM   4449  N   TYR A 316      17.017  57.058 -17.618  1.00 30.00           N
ATOM   4450  CA  TYR A 316      16.915  57.440 -19.007  1.00 30.00           C
ATOM   4451  C   TYR A 316      18.253  57.247 -19.675  1.00 30.00           C
ATOM   4452  O   TYR A 316      18.506  56.212 -20.296  1.00 30.00           O
ATOM   4453  CB  TYR A 316      16.502  58.900 -19.096  1.00 30.00           C
ATOM   4454  CG  TYR A 316      15.902  59.271 -20.425  1.00 30.00           C
ATOM   4455  CD1 TYR A 316      14.820  58.560 -20.934  1.00 30.00           C
ATOM   4456  CD2 TYR A 316      16.381  60.358 -21.154  1.00 30.00           C
ATOM   4457  CE1 TYR A 316      14.218  58.922 -22.136  1.00 30.00           C
ATOM   4458  CE2 TYR A 316      15.788  60.732 -22.360  1.00 30.00           C
ATOM   4459  CZ  TYR A 316      14.703  60.012 -22.845  1.00 30.00           C
ATOM   4460  OH  TYR A 316      14.086  60.399 -24.016  1.00 30.00           O
ATOM   4461  H   TYR A 316      16.851  57.738 -16.874  1.00110.00           H
ATOM   4462  HA  TYR A 316      16.154  56.826 -19.473  1.00110.00           H
ATOM   4463  HB2 TYR A 316      15.701  59.062 -18.379  1.00110.00           H
ATOM   4464  HB3 TYR A 316      17.256  59.620 -18.789  1.00110.00           H
ATOM   4465  HD1 TYR A 316      14.401  57.729 -20.387  1.00110.00           H
ATOM   4466  HD2 TYR A 316      17.217  60.933 -20.782  1.00110.00           H
ATOM   4467  HE1 TYR A 316      13.369  58.364 -22.503  1.00110.00           H
ATOM   4468  HE2 TYR A 316      16.173  61.585 -22.899  1.00110.00           H
ATOM   4469  HH  TYR A 316      13.344  59.853 -24.242  1.00110.00           H
ATOM   4470  N   GLY A 317      19.107  58.254 -19.523  1.00 30.00           N
ATOM   4471  CA  GLY A 317      20.426  58.231 -20.123  1.00 30.00           C
ATOM   4472  C   GLY A 317      21.042  56.864 -20.009  1.00 30.00           C
ATOM   4473  O   GLY A 317      21.850  56.454 -20.850  1.00 30.00           O
ATOM   4474  H   GLY A 317      18.946  58.906 -18.764  1.00110.00           H
ATOM   4475  HA2 GLY A 317      20.361  58.518 -21.173  1.00110.00           H
ATOM   4476  HA3 GLY A 317      21.069  58.953 -19.619  1.00110.00           H
ATOM   4477  N   THR A 318      20.632  56.152 -18.966  1.00 30.00           N
ATOM   4478  CA  THR A 318      21.136  54.810 -18.701  1.00 30.00           C
ATOM   4479  C   THR A 318      20.675  53.825 -19.738  1.00 30.00           C
ATOM   4480  O   THR A 318      21.467  53.228 -20.471  1.00 30.00           O
ATOM   4481  CB  THR A 318      20.665  54.298 -17.316  1.00 30.00           C
ATOM   4482  OG1 THR A 318      21.546  54.783 -16.296  1.00 30.00           O
ATOM   4483  CG2 THR A 318      20.636  52.773 -17.285  1.00 30.00           C
ATOM   4484  H   THR A 318      20.058  56.588 -18.254  1.00110.00           H
ATOM   4485  HA  THR A 318      22.228  54.821 -18.726  1.00110.00           H
ATOM   4486  HB  THR A 318      19.738  54.684 -17.041  1.00110.00           H
ATOM   4487  HG1 THR A 318      21.236  55.632 -15.998  1.00110.00           H
ATOM   4488 HG21 THR A 318      20.842  52.403 -16.281  1.00110.00           H
ATOM   4489 HG22 THR A 318      19.646  52.386 -17.532  1.00110.00           H
ATOM   4490 HG23 THR A 318      21.341  52.331 -17.941  1.00110.00           H
ATOM   4491  N   THR A 319      19.372  53.639 -19.744  1.00 30.00           N
ATOM   4492  CA  THR A 319      18.725  52.767 -20.673  1.00 30.00           C
ATOM   4493  C   THR A 319      19.230  53.018 -22.101  1.00 30.00           C
ATOM   4494  O   THR A 319      19.708  52.090 -22.764  1.00 30.00           O
ATOM   4495  CB  THR A 319      17.244  52.965 -20.547  1.00 30.00           C
ATOM   4496  OG1 THR A 319      16.653  52.550 -21.811  1.00110.00           O
ATOM   4497  CG2 THR A 319      16.485  54.308 -20.727  1.00110.00           C
ATOM   4498  H   THR A 319      18.787  54.278 -19.196  1.00110.00           H
ATOM   4499  HA  THR A 319      18.960  51.737 -20.411  1.00110.00           H
ATOM   4500  HB  THR A 319      17.071  52.756 -19.518  1.00110.00           H
ATOM   4501  HG1 THR A 319      16.376  51.654 -21.644  1.00110.00           H
ATOM   4502 HG21 THR A 319      15.428  54.199 -20.987  1.00110.00           H
ATOM   4503 HG22 THR A 319      16.367  54.832 -19.801  1.00110.00           H
ATOM   4504 HG23 THR A 319      16.895  54.966 -21.491  1.00110.00           H
ATOM   4505  N   LEU A 320      19.153  54.264 -22.576  1.00 30.00           N
ATOM   4506  CA  LEU A 320      19.630  54.543 -23.939  1.00 30.00           C
ATOM   4507  C   LEU A 320      21.052  53.968 -24.060  1.00 30.00           C
ATOM   4508  O   LEU A 320      21.321  53.116 -24.938  1.00 30.00           O
ATOM   4509  CB  LEU A 320      19.606  56.050 -24.249  1.00 30.00           C
ATOM   4510  CG  LEU A 320      19.496  56.480 -25.723  1.00 30.00           C
ATOM   4511  CD1 LEU A 320      18.563  57.678 -25.835  1.00 30.00           C
ATOM   4512  CD2 LEU A 320      20.867  56.822 -26.280  1.00 30.00           C
ATOM   4513  H   LEU A 320      18.867  55.005 -21.943  1.00110.00           H
ATOM   4514  HA  LEU A 320      18.977  54.013 -24.634  1.00110.00           H
ATOM   4515  HB2 LEU A 320      18.728  56.438 -23.730  1.00110.00           H
ATOM   4516  HB3 LEU A 320      20.433  56.565 -23.757  1.00110.00           H
ATOM   4517  HG  LEU A 320      19.067  55.667 -26.311  1.00110.00           H
ATOM   4518 HD11 LEU A 320      18.471  58.009 -26.870  1.00110.00           H
ATOM   4519 HD12 LEU A 320      17.558  57.438 -25.486  1.00110.00           H
ATOM   4520 HD13 LEU A 320      18.924  58.525 -25.250  1.00110.00           H
ATOM   4521 HD21 LEU A 320      20.803  57.117 -27.328  1.00110.00           H
ATOM   4522 HD22 LEU A 320      21.332  57.644 -25.734  1.00110.00           H
ATOM   4523 HD23 LEU A 320      21.542  55.967 -26.227  1.00110.00           H
ATOM   4524  N   VAL A 321      21.939  54.389 -23.150  1.00 30.00           N
ATOM   4525  CA  VAL A 321      23.326  53.919 -23.176  1.00 30.00           C
ATOM   4526  C   VAL A 321      23.480  52.482 -22.697  1.00 30.00           C
ATOM   4527  O   VAL A 321      24.549  52.073 -22.245  1.00 30.00           O
ATOM   4528  CB  VAL A 321      24.256  54.813 -22.326  1.00 30.00           C
ATOM   4529  CG1 VAL A 321      25.713  54.507 -22.662  1.00 30.00           C
ATOM   4530  CG2 VAL A 321      23.946  56.277 -22.579  1.00 30.00           C
ATOM   4531  H   VAL A 321      21.661  54.980 -22.374  1.00110.00           H
ATOM   4532  HA  VAL A 321      23.657  53.948 -24.216  1.00110.00           H
ATOM   4533  HB  VAL A 321      24.072  54.621 -21.266  1.00110.00           H
ATOM   4534 HG11 VAL A 321      26.322  55.408 -22.670  1.00110.00           H
ATOM   4535 HG12 VAL A 321      26.209  53.697 -22.135  1.00110.00           H
ATOM   4536 HG13 VAL A 321      25.739  54.259 -23.710  1.00110.00           H
ATOM   4537 HG21 VAL A 321      24.229  56.887 -21.721  1.00110.00           H
ATOM   4538 HG22 VAL A 321      24.545  56.639 -23.415  1.00110.00           H
ATOM   4539 HG23 VAL A 321      22.940  56.548 -22.881  1.00110.00           H
ATOM   4540  N   LEU A 322      22.411  51.709 -22.802  1.00 30.00           N
ATOM   4541  CA  LEU A 322      22.480  50.326 -22.386  1.00 30.00           C
ATOM   4542  C   LEU A 322      21.849  49.450 -23.466  1.00 30.00           C
ATOM   4543  O   LEU A 322      22.019  48.232 -23.477  1.00 30.00           O
ATOM   4544  CB  LEU A 322      21.797  50.150 -21.062  1.00 30.00           C
ATOM   4545  CG  LEU A 322      22.332  50.061 -19.721  1.00110.00           C
ATOM   4546  CD1 LEU A 322      21.104  49.955 -18.771  1.00110.00           C
ATOM   4547  CD2 LEU A 322      23.060  48.786 -19.668  1.00110.00           C
ATOM   4548  H   LEU A 322      21.510  52.119 -23.016  1.00110.00           H
ATOM   4549  HA  LEU A 322      23.503  49.954 -22.309  1.00110.00           H
ATOM   4550  HB2 LEU A 322      21.031  50.914 -21.034  1.00110.00           H
ATOM   4551  HB3 LEU A 322      21.180  49.271 -21.164  1.00110.00           H
ATOM   4552  HG  LEU A 322      22.978  50.925 -19.596  1.00110.00           H
ATOM   4553 HD11 LEU A 322      21.337  49.950 -17.713  1.00110.00           H
ATOM   4554 HD12 LEU A 322      20.373  50.735 -18.956  1.00110.00           H
ATOM   4555 HD13 LEU A 322      20.560  49.033 -18.930  1.00110.00           H
ATOM   4556 HD21 LEU A 322      23.159  48.694 -18.606  1.00110.00           H
ATOM   4557 HD22 LEU A 322      22.502  47.929 -20.053  1.00110.00           H
ATOM   4558 HD23 LEU A 322      24.003  48.880 -20.198  1.00110.00           H
ATOM   4559  N   SER A 323      21.118  50.072 -24.385  1.00 30.00           N
ATOM   4560  CA  SER A 323      20.528  49.317 -25.482  1.00 30.00           C
ATOM   4561  C   SER A 323      21.438  49.509 -26.671  1.00 30.00           C
ATOM   4562  O   SER A 323      21.513  48.661 -27.546  1.00 30.00           O
ATOM   4563  CB  SER A 323      19.108  49.813 -25.780  1.00 30.00           C
ATOM   4564  OG  SER A 323      18.201  49.349 -24.788  1.00 30.00           O
ATOM   4565  H   SER A 323      20.907  51.054 -24.275  1.00110.00           H
ATOM   4566  HA  SER A 323      20.470  48.243 -25.290  1.00110.00           H
ATOM   4567  HB2 SER A 323      19.073  50.903 -25.837  1.00110.00           H
ATOM   4568  HB3 SER A 323      18.771  49.432 -26.746  1.00110.00           H
ATOM   4569  HG  SER A 323      18.307  49.882 -24.012  1.00110.00           H
ATOM   4570  N   GLY A 324      22.144  50.632 -26.695  1.00 30.00           N
ATOM   4571  CA  GLY A 324      23.084  50.859 -27.784  1.00 30.00           C
ATOM   4572  C   GLY A 324      24.430  50.248 -27.344  1.00 30.00           C
ATOM   4573  O   GLY A 324      24.642  49.044 -27.478  1.00 30.00           O
ATOM   4574  H   GLY A 324      22.101  51.274 -25.914  1.00110.00           H
ATOM   4575  HA2 GLY A 324      22.766  50.430 -28.736  1.00110.00           H
ATOM   4576  HA3 GLY A 324      23.191  51.932 -27.945  1.00110.00           H
ATOM   4577  N   GLU A 325      25.302  51.079 -26.779  1.00 30.00           N
ATOM   4578  CA  GLU A 325      26.633  50.684 -26.290  1.00 30.00           C
ATOM   4579  C   GLU A 325      26.620  50.235 -24.817  1.00 30.00           C
ATOM   4580  O   GLU A 325      25.585  50.275 -24.148  1.00 30.00           O
ATOM   4581  CB  GLU A 325      27.572  51.890 -26.424  1.00 30.00           C
ATOM   4582  CG  GLU A 325      26.967  53.179 -25.839  1.00 30.00           C
ATOM   4583  CD  GLU A 325      27.889  54.392 -25.903  1.00 30.00           C
ATOM   4584  OE1 GLU A 325      27.405  55.508 -25.615  1.00 30.00           O
ATOM   4585  OE2 GLU A 325      29.085  54.241 -26.230  1.00 30.00           O1-
ATOM   4586  H   GLU A 325      25.012  52.020 -26.573  1.00110.00           H
ATOM   4587  HA  GLU A 325      27.022  49.858 -26.889  1.00110.00           H
ATOM   4588  HB2 GLU A 325      28.546  51.685 -25.977  1.00110.00           H
ATOM   4589  HB3 GLU A 325      27.774  52.051 -27.484  1.00110.00           H
ATOM   4590  HG2 GLU A 325      26.018  53.457 -26.296  1.00110.00           H
ATOM   4591  HG3 GLU A 325      26.794  52.963 -24.792  1.00110.00           H
ATOM   4592  N   TYR A 326      27.779  49.806 -24.323  1.00 30.00           N
ATOM   4593  CA  TYR A 326      27.921  49.397 -22.922  1.00 30.00           C
ATOM   4594  C   TYR A 326      26.676  48.696 -22.343  1.00 30.00           C
ATOM   4595  O   TYR A 326      26.231  49.008 -21.234  1.00 30.00           O
ATOM   4596  CB  TYR A 326      28.268  50.638 -22.080  1.00 30.00           C
ATOM   4597  CG  TYR A 326      28.740  50.373 -20.661  1.00 30.00           C
ATOM   4598  CD1 TYR A 326      29.906  49.648 -20.413  1.00 30.00           C
ATOM   4599  CD2 TYR A 326      28.034  50.872 -19.564  1.00 30.00           C
ATOM   4600  CE1 TYR A 326      30.360  49.427 -19.106  1.00 30.00           C
ATOM   4601  CE2 TYR A 326      28.478  50.657 -18.251  1.00 30.00           C
ATOM   4602  CZ  TYR A 326      29.640  49.934 -18.031  1.00 30.00           C
ATOM   4603  OH  TYR A 326      30.072  49.718 -16.740  1.00 30.00           O
ATOM   4604  H   TYR A 326      28.592  49.790 -24.917  1.00110.00           H
ATOM   4605  HA  TYR A 326      28.746  48.687 -22.877  1.00110.00           H
ATOM   4606  HB2 TYR A 326      29.063  51.199 -22.572  1.00110.00           H
ATOM   4607  HB3 TYR A 326      27.410  51.315 -22.055  1.00110.00           H
ATOM   4608  HD1 TYR A 326      30.482  49.254 -21.238  1.00110.00           H
ATOM   4609  HD2 TYR A 326      27.122  51.419 -19.748  1.00110.00           H
ATOM   4610  HE1 TYR A 326      31.265  48.863 -18.935  1.00110.00           H
ATOM   4611  HE2 TYR A 326      27.899  51.021 -17.419  1.00110.00           H
ATOM   4612  HH  TYR A 326      29.510  50.106 -16.084  1.00110.00           H
ATOM   4613  N   SER A 327      26.129  47.742 -23.097  1.00 30.00           N
ATOM   4614  CA  SER A 327      24.944  46.984 -22.670  1.00 30.00           C
ATOM   4615  C   SER A 327      25.302  46.034 -21.493  1.00 30.00           C
ATOM   4616  O   SER A 327      25.739  44.899 -21.711  1.00 30.00           O
ATOM   4617  CB  SER A 327      24.397  46.155 -23.831  1.00 30.00           C
ATOM   4618  OG  SER A 327      24.042  47.002 -24.906  1.00 30.00           O
ATOM   4619  H   SER A 327      26.411  47.646 -24.059  1.00110.00           H
ATOM   4620  HA  SER A 327      24.178  47.681 -22.335  1.00110.00           H
ATOM   4621  HB2 SER A 327      25.125  45.422 -24.184  1.00110.00           H
ATOM   4622  HB3 SER A 327      23.510  45.604 -23.514  1.00110.00           H
ATOM   4623  HG  SER A 327      23.378  47.613 -24.621  1.00110.00           H
ATOM   4624  N   ILE A 328      25.115  46.491 -20.252  1.00 30.00           N
ATOM   4625  CA  ILE A 328      25.437  45.663 -19.078  1.00 30.00           C
ATOM   4626  C   ILE A 328      24.367  45.560 -17.956  1.00 30.00           C
ATOM   4627  O   ILE A 328      24.370  44.601 -17.164  1.00 30.00           O
ATOM   4628  CB  ILE A 328      26.775  46.120 -18.442  1.00 30.00           C
ATOM   4629  CG1 ILE A 328      27.041  47.591 -18.771  1.00 30.00           C
ATOM   4630  CG2 ILE A 328      27.917  45.257 -18.958  1.00 30.00           C
ATOM   4631  CD1 ILE A 328      25.961  48.550 -18.323  1.00 30.00           C
ATOM   4632  H   ILE A 328      25.038  47.496 -20.157  1.00110.00           H
ATOM   4633  HA  ILE A 328      25.538  44.614 -19.363  1.00110.00           H
ATOM   4634  HB  ILE A 328      26.774  45.948 -17.390  1.00110.00           H
ATOM   4635 HG12 ILE A 328      27.954  47.862 -18.243  1.00110.00           H
ATOM   4636 HG13 ILE A 328      27.352  47.675 -19.802  1.00110.00           H
ATOM   4637 HG21 ILE A 328      28.869  45.565 -18.524  1.00110.00           H
ATOM   4638 HG22 ILE A 328      27.769  44.210 -18.689  1.00110.00           H
ATOM   4639 HG23 ILE A 328      28.011  45.313 -20.043  1.00110.00           H
ATOM   4640 HD11 ILE A 328      25.941  49.485 -18.875  1.00110.00           H
ATOM   4641 HD12 ILE A 328      25.003  48.152 -18.297  1.00110.00           H
ATOM   4642 HD13 ILE A 328      26.247  48.818 -17.329  1.00110.00           H
ATOM   4643  N   GLY A 329      23.441  46.519 -17.903  1.00 30.00           N
ATOM   4644  CA  GLY A 329      22.445  46.509 -16.849  1.00 30.00           C
ATOM   4645  C   GLY A 329      23.298  46.701 -15.620  1.00 30.00           C
ATOM   4646  O   GLY A 329      22.893  46.344 -14.519  1.00 30.00           O
ATOM   4647  H   GLY A 329      23.387  47.197 -18.648  1.00110.00           H
ATOM   4648  HA2 GLY A 329      21.733  47.327 -16.960  1.00110.00           H
ATOM   4649  HA3 GLY A 329      21.897  45.565 -16.805  1.00110.00           H
ATOM   4650  N   GLN A 330      24.498  47.259 -15.849  1.00 30.00           N
ATOM   4651  CA  GLN A 330      25.529  47.537 -14.825  1.00 30.00           C
ATOM   4652  C   GLN A 330      25.983  48.992 -14.798  1.00 30.00           C
ATOM   4653  O   GLN A 330      27.023  49.338 -14.240  1.00 30.00           O
ATOM   4654  CB  GLN A 330      26.733  46.623 -15.027  1.00 30.00           C
ATOM   4655  CG  GLN A 330      27.265  46.130 -13.713  1.00 30.00           C
ATOM   4656  CD  GLN A 330      26.144  45.621 -12.832  1.00 30.00           C
ATOM   4657  OE1 GLN A 330      25.922  46.292 -11.709  1.00 30.00           O
ATOM   4658  NE2 GLN A 330      25.473  44.645 -13.167  1.00 30.00           N
ATOM   4659  H   GLN A 330      24.763  47.354 -16.815  1.00110.00           H
ATOM   4660  HA  GLN A 330      25.005  47.475 -13.877  1.00110.00           H
ATOM   4661  HB2 GLN A 330      26.351  45.714 -15.481  1.00110.00           H
ATOM   4662  HB3 GLN A 330      27.522  47.045 -15.651  1.00110.00           H
ATOM   4663  HG2 GLN A 330      28.104  45.449 -13.693  1.00110.00           H
ATOM   4664  HG3 GLN A 330      27.702  46.998 -13.218  1.00110.00           H
ATOM   4665 HE21 GLN A 330      24.728  44.316 -12.570  1.00110.00           H
ATOM   4666 HE22 GLN A 330      25.668  44.174 -14.039  1.00110.00           H
ATOM   4667  N   VAL A 331      25.201  49.834 -15.453  1.00 30.00           N
ATOM   4668  CA  VAL A 331      25.462  51.255 -15.447  1.00 30.00           C
ATOM   4669  C   VAL A 331      25.069  51.530 -14.011  1.00 30.00           C
ATOM   4670  O   VAL A 331      25.460  52.520 -13.399  1.00 30.00           O
ATOM   4671  CB  VAL A 331      24.513  52.003 -16.402  1.00 30.00           C
ATOM   4672  CG1 VAL A 331      25.302  52.606 -17.556  1.00 30.00           C
ATOM   4673  CG2 VAL A 331      23.451  51.050 -16.932  1.00 30.00           C
ATOM   4674  H   VAL A 331      24.399  49.487 -15.956  1.00110.00           H
ATOM   4675  HA  VAL A 331      26.508  51.474 -15.639  1.00110.00           H
ATOM   4676  HB  VAL A 331      24.016  52.834 -15.893  1.00110.00           H
ATOM   4677 HG11 VAL A 331      24.710  53.311 -18.143  1.00110.00           H
ATOM   4678 HG12 VAL A 331      26.108  53.121 -17.084  1.00110.00           H
ATOM   4679 HG13 VAL A 331      25.696  51.841 -18.218  1.00110.00           H
ATOM   4680 HG21 VAL A 331      23.062  51.617 -17.740  1.00110.00           H
ATOM   4681 HG22 VAL A 331      23.858  50.162 -17.391  1.00110.00           H
ATOM   4682 HG23 VAL A 331      22.680  50.817 -16.197  1.00110.00           H
ATOM   4683  N   LEU A 332      24.262  50.610 -13.503  1.00 30.00           N
ATOM   4684  CA  LEU A 332      23.797  50.627 -12.142  1.00 30.00           C
ATOM   4685  C   LEU A 332      24.976  51.079 -11.306  1.00 30.00           C
ATOM   4686  O   LEU A 332      25.095  52.259 -10.994  1.00 30.00           O
ATOM   4687  CB  LEU A 332      23.375  49.217 -11.743  1.00 30.00           C
ATOM   4688  CG  LEU A 332      22.767  49.030 -10.360  1.00 30.00           C
ATOM   4689  CD1 LEU A 332      21.434  49.756 -10.298  1.00 30.00           C
ATOM   4690  CD2 LEU A 332      22.587  47.548 -10.085  1.00 30.00           C
ATOM   4691  H   LEU A 332      24.002  49.849 -14.104  1.00110.00           H
ATOM   4692  HA  LEU A 332      22.979  51.343 -12.056  1.00110.00           H
ATOM   4693  HB2 LEU A 332      22.635  48.880 -12.472  1.00110.00           H
ATOM   4694  HB3 LEU A 332      24.190  48.506 -11.878  1.00110.00           H
ATOM   4695  HG  LEU A 332      23.420  49.438  -9.587  1.00110.00           H
ATOM   4696 HD11 LEU A 332      20.940  49.571  -9.343  1.00110.00           H
ATOM   4697 HD12 LEU A 332      21.579  50.833 -10.363  1.00110.00           H
ATOM   4698 HD13 LEU A 332      20.764  49.434 -11.090  1.00110.00           H
ATOM   4699 HD21 LEU A 332      21.864  47.356  -9.293  1.00110.00           H
ATOM   4700 HD22 LEU A 332      22.178  47.041 -10.960  1.00110.00           H
ATOM   4701 HD23 LEU A 332      23.532  47.056  -9.856  1.00110.00           H
ATOM   4702  N   THR A 333      25.855  50.129 -10.976  1.00 30.00           N
ATOM   4703  CA  THR A 333      27.061  50.386 -10.173  1.00 30.00           C
ATOM   4704  C   THR A 333      27.553  51.809 -10.271  1.00 30.00           C
ATOM   4705  O   THR A 333      27.667  52.520  -9.285  1.00 30.00           O
ATOM   4706  CB  THR A 333      28.239  49.482 -10.606  1.00 30.00           C
ATOM   4707  OG1 THR A 333      27.926  48.110 -10.342  1.00 30.00           O
ATOM   4708  CG2 THR A 333      29.505  49.871  -9.859  1.00 30.00           C
ATOM   4709  H   THR A 333      25.699  49.182 -11.275  1.00110.00           H
ATOM   4710  HA  THR A 333      26.812  50.191  -9.128  1.00110.00           H
ATOM   4711  HB  THR A 333      28.420  49.576 -11.680  1.00110.00           H
ATOM   4712  HG1 THR A 333      27.251  47.852 -10.958  1.00110.00           H
ATOM   4713 HG21 THR A 333      30.290  49.276 -10.316  1.00110.00           H
ATOM   4714 HG22 THR A 333      29.870  50.882 -10.030  1.00110.00           H
ATOM   4715 HG23 THR A 333      29.360  49.757  -8.786  1.00110.00           H
ATOM   4716  N   VAL A 334      27.864  52.206 -11.487  1.00 30.00           N
ATOM   4717  CA  VAL A 334      28.371  53.528 -11.744  1.00 30.00           C
ATOM   4718  C   VAL A 334      27.447  54.612 -11.263  1.00 30.00           C
ATOM   4719  O   VAL A 334      27.604  55.058 -10.138  1.00 30.00           O
ATOM   4720  CB  VAL A 334      28.657  53.734 -13.247  1.00 30.00           C
ATOM   4721  CG1 VAL A 334      30.096  54.180 -13.442  1.00 30.00           C
ATOM   4722  CG2 VAL A 334      28.407  52.446 -14.010  1.00 30.00           C
ATOM   4723  H   VAL A 334      27.561  51.650 -12.271  1.00110.00           H
ATOM   4724  HA  VAL A 334      29.284  53.640 -11.173  1.00110.00           H
ATOM   4725  HB  VAL A 334      27.897  54.302 -13.759  1.00110.00           H
ATOM   4726 HG11 VAL A 334      30.040  54.361 -14.488  1.00110.00           H
ATOM   4727 HG12 VAL A 334      30.444  55.034 -12.865  1.00110.00           H
ATOM   4728 HG13 VAL A 334      30.766  53.376 -13.203  1.00110.00           H
ATOM   4729 HG21 VAL A 334      28.373  52.649 -15.081  1.00110.00           H
ATOM   4730 HG22 VAL A 334      29.256  51.775 -13.876  1.00110.00           H
ATOM   4731 HG23 VAL A 334      27.577  51.820 -13.780  1.00110.00           H
ATOM   4732  N   PHE A 335      26.488  55.031 -12.091  1.00 30.00           N
ATOM   4733  CA  PHE A 335      25.554  56.105 -11.724  1.00 30.00           C
ATOM   4734  C   PHE A 335      25.149  56.035 -10.238  1.00 30.00           C
ATOM   4735  O   PHE A 335      25.381  56.975  -9.487  1.00 30.00           O
ATOM   4736  CB  PHE A 335      24.329  56.082 -12.652  1.00 30.00           C
ATOM   4737  CG  PHE A 335      24.654  56.391 -14.106  1.00 30.00           C
ATOM   4738  CD1 PHE A 335      25.321  55.459 -14.905  1.00 30.00           C
ATOM   4739  CD2 PHE A 335      24.292  57.615 -14.675  1.00 30.00           C
ATOM   4740  CE1 PHE A 335      25.619  55.741 -16.246  1.00 30.00           C
ATOM   4741  CE2 PHE A 335      24.587  57.904 -16.011  1.00 30.00           C
ATOM   4742  CZ  PHE A 335      25.250  56.964 -16.796  1.00 30.00           C
ATOM   4743  H   PHE A 335      26.291  54.477 -12.913  1.00110.00           H
ATOM   4744  HA  PHE A 335      26.088  57.030 -11.906  1.00110.00           H
ATOM   4745  HB2 PHE A 335      23.823  55.116 -12.601  1.00110.00           H
ATOM   4746  HB3 PHE A 335      23.603  56.818 -12.318  1.00110.00           H
ATOM   4747  HD1 PHE A 335      25.599  54.500 -14.527  1.00110.00           H
ATOM   4748  HD2 PHE A 335      23.670  58.303 -14.120  1.00110.00           H
ATOM   4749  HE1 PHE A 335      26.068  55.039 -16.904  1.00110.00           H
ATOM   4750  HE2 PHE A 335      23.905  58.507 -16.575  1.00110.00           H
ATOM   4751  HZ  PHE A 335      25.079  56.915 -17.853  1.00110.00           H
ATOM   4752  N   PHE A 336      24.557  54.921  -9.823  1.00 30.00           N
ATOM   4753  CA  PHE A 336      24.166  54.665  -8.418  1.00 30.00           C
ATOM   4754  C   PHE A 336      25.266  55.109  -7.412  1.00 30.00           C
ATOM   4755  O   PHE A 336      25.014  55.772  -6.391  1.00 30.00           O
ATOM   4756  CB  PHE A 336      23.950  53.156  -8.303  1.00 30.00           C
ATOM   4757  CG  PHE A 336      23.264  52.716  -7.056  1.00 30.00           C
ATOM   4758  CD1 PHE A 336      23.801  51.687  -6.292  1.00 30.00           C
ATOM   4759  CD2 PHE A 336      22.048  53.270  -6.677  1.00 30.00           C
ATOM   4760  CE1 PHE A 336      23.133  51.211  -5.168  1.00 30.00           C
ATOM   4761  CE2 PHE A 336      21.371  52.802  -5.554  1.00 30.00           C
ATOM   4762  CZ  PHE A 336      21.914  51.770  -4.798  1.00 30.00           C
ATOM   4763  H   PHE A 336      24.538  54.134 -10.465  1.00110.00           H
ATOM   4764  HA  PHE A 336      23.366  55.193  -7.953  1.00110.00           H
ATOM   4765  HB2 PHE A 336      23.311  52.820  -9.120  1.00110.00           H
ATOM   4766  HB3 PHE A 336      24.892  52.618  -8.419  1.00110.00           H
ATOM   4767  HD1 PHE A 336      24.740  51.232  -6.574  1.00110.00           H
ATOM   4768  HD2 PHE A 336      21.587  54.051  -7.264  1.00110.00           H
ATOM   4769  HE1 PHE A 336      23.562  50.406  -4.588  1.00110.00           H
ATOM   4770  HE2 PHE A 336      20.420  53.234  -5.277  1.00110.00           H
ATOM   4771  HZ  PHE A 336      21.388  51.400  -3.930  1.00110.00           H
ATOM   4772  N   SER A 337      26.491  54.706  -7.728  1.00 30.00           N
ATOM   4773  CA  SER A 337      27.662  55.018  -6.938  1.00 30.00           C
ATOM   4774  C   SER A 337      27.998  56.499  -6.961  1.00 30.00           C
ATOM   4775  O   SER A 337      28.323  57.064  -5.924  1.00 30.00           O
ATOM   4776  CB  SER A 337      28.873  54.217  -7.425  1.00 30.00           C
ATOM   4777  OG  SER A 337      30.024  54.483  -6.644  1.00 30.00           O
ATOM   4778  H   SER A 337      26.657  54.240  -8.616  1.00110.00           H
ATOM   4779  HA  SER A 337      27.461  54.737  -5.905  1.00110.00           H
ATOM   4780  HB2 SER A 337      28.686  53.156  -7.293  1.00110.00           H
ATOM   4781  HB3 SER A 337      29.142  54.411  -8.459  1.00110.00           H
ATOM   4782  HG  SER A 337      30.232  55.404  -6.699  1.00110.00           H
ATOM   4783  N   VAL A 338      27.965  57.145  -8.120  1.00 30.00           N
ATOM   4784  CA  VAL A 338      28.234  58.576  -8.115  1.00 30.00           C
ATOM   4785  C   VAL A 338      27.237  59.205  -7.111  1.00 30.00           C
ATOM   4786  O   VAL A 338      27.577  60.101  -6.308  1.00 30.00           O
ATOM   4787  CB  VAL A 338      28.019  59.219  -9.501  1.00 30.00           C
ATOM   4788  CG1 VAL A 338      26.533  59.283  -9.828  1.00 30.00           C
ATOM   4789  CG2 VAL A 338      28.641  60.615  -9.533  1.00 30.00           C
ATOM   4790  H   VAL A 338      27.641  56.661  -8.952  1.00110.00           H
ATOM   4791  HA  VAL A 338      29.257  58.741  -7.769  1.00110.00           H
ATOM   4792  HB  VAL A 338      28.566  58.560 -10.159  1.00110.00           H
ATOM   4793 HG11 VAL A 338      26.481  60.172 -10.449  1.00110.00           H
ATOM   4794 HG12 VAL A 338      26.250  58.614 -10.610  1.00110.00           H
ATOM   4795 HG13 VAL A 338      25.715  59.599  -9.196  1.00110.00           H
ATOM   4796 HG21 VAL A 338      28.572  61.109 -10.497  1.00110.00           H
ATOM   4797 HG22 VAL A 338      28.178  61.284  -8.806  1.00110.00           H
ATOM   4798 HG23 VAL A 338      29.704  60.568  -9.293  1.00110.00           H
ATOM   4799  N   LEU A 339      26.000  58.723  -7.133  1.00 30.00           N
ATOM   4800  CA  LEU A 339      24.985  59.244  -6.226  1.00 30.00           C
ATOM   4801  C   LEU A 339      25.550  59.185  -4.798  1.00 30.00           C
ATOM   4802  O   LEU A 339      25.524  60.179  -4.047  1.00 30.00           O
ATOM   4803  CB  LEU A 339      23.717  58.399  -6.354  1.00 30.00           C
ATOM   4804  CG  LEU A 339      22.496  58.857  -5.564  1.00 30.00           C
ATOM   4805  CD1 LEU A 339      21.271  58.877  -6.455  1.00 30.00           C
ATOM   4806  CD2 LEU A 339      22.292  57.922  -4.392  1.00 30.00           C
ATOM   4807  H   LEU A 339      25.772  57.978  -7.785  1.00110.00           H
ATOM   4808  HA  LEU A 339      24.772  60.281  -6.491  1.00110.00           H
ATOM   4809  HB2 LEU A 339      23.479  58.229  -7.405  1.00110.00           H
ATOM   4810  HB3 LEU A 339      23.876  57.458  -5.914  1.00110.00           H
ATOM   4811  HG  LEU A 339      22.656  59.868  -5.184  1.00110.00           H
ATOM   4812 HD11 LEU A 339      20.383  59.209  -5.915  1.00110.00           H
ATOM   4813 HD12 LEU A 339      21.417  59.552  -7.298  1.00110.00           H
ATOM   4814 HD13 LEU A 339      21.075  57.877  -6.837  1.00110.00           H
ATOM   4815 HD21 LEU A 339      21.437  58.239  -3.795  1.00110.00           H
ATOM   4816 HD22 LEU A 339      22.097  56.895  -4.706  1.00110.00           H
ATOM   4817 HD23 LEU A 339      23.152  57.912  -3.721  1.00110.00           H
ATOM   4818  N   ILE A 340      26.083  58.023  -4.427  1.00 30.00           N
ATOM   4819  CA  ILE A 340      26.698  57.864  -3.097  1.00 30.00           C
ATOM   4820  C   ILE A 340      27.617  59.054  -2.854  1.00 30.00           C
ATOM   4821  O   ILE A 340      27.690  59.575  -1.743  1.00 30.00           O
ATOM   4822  CB  ILE A 340      27.532  56.564  -3.032  1.00 30.00           C
ATOM   4823  CG1 ILE A 340      26.606  55.347  -3.111  1.00 30.00           C
ATOM   4824  CG2 ILE A 340      28.383  56.548  -1.781  1.00 30.00           C
ATOM   4825  CD1 ILE A 340      25.448  55.382  -2.125  1.00 30.00           C
ATOM   4826  H   ILE A 340      26.096  57.250  -5.081  1.00110.00           H
ATOM   4827  HA  ILE A 340      25.930  57.916  -2.326  1.00110.00           H
ATOM   4828  HB  ILE A 340      28.280  56.476  -3.799  1.00110.00           H
ATOM   4829 HG12 ILE A 340      26.191  55.262  -4.114  1.00110.00           H
ATOM   4830 HG13 ILE A 340      27.186  54.436  -2.960  1.00110.00           H
ATOM   4831 HG21 ILE A 340      28.839  55.567  -1.644  1.00110.00           H
ATOM   4832 HG22 ILE A 340      29.219  57.247  -1.816  1.00110.00           H
ATOM   4833 HG23 ILE A 340      27.801  56.760  -0.883  1.00110.00           H
ATOM   4834 HD11 ILE A 340      24.924  54.426  -2.142  1.00110.00           H
ATOM   4835 HD12 ILE A 340      25.782  55.546  -1.101  1.00110.00           H
ATOM   4836 HD13 ILE A 340      24.702  56.135  -2.378  1.00110.00           H
ATOM   4837  N   GLY A 341      28.303  59.470  -3.917  1.00 30.00           N
ATOM   4838  CA  GLY A 341      29.216  60.598  -3.847  1.00 30.00           C
ATOM   4839  C   GLY A 341      28.534  61.848  -3.341  1.00 30.00           C
ATOM   4840  O   GLY A 341      28.977  62.436  -2.354  1.00 30.00           O
ATOM   4841  H   GLY A 341      28.101  59.057  -4.821  1.00110.00           H
ATOM   4842  HA2 GLY A 341      30.051  60.364  -3.202  1.00110.00           H
ATOM   4843  HA3 GLY A 341      29.634  60.796  -4.834  1.00110.00           H
ATOM   4844  N   ALA A 342      27.463  62.271  -4.010  1.00 30.00           N
ATOM   4845  CA  ALA A 342      26.723  63.459  -3.551  1.00 30.00           C
ATOM   4846  C   ALA A 342      26.447  63.332  -2.044  1.00 30.00           C
ATOM   4847  O   ALA A 342      26.954  64.125  -1.235  1.00 30.00           O
ATOM   4848  CB  ALA A 342      25.419  63.582  -4.318  1.00 30.00           C
ATOM   4849  H   ALA A 342      27.074  61.654  -4.714  1.00110.00           H
ATOM   4850  HA  ALA A 342      27.337  64.345  -3.721  1.00110.00           H
ATOM   4851  HB1 ALA A 342      24.854  64.454  -3.988  1.00110.00           H
ATOM   4852  HB2 ALA A 342      25.607  63.703  -5.385  1.00110.00           H
ATOM   4853  HB3 ALA A 342      24.777  62.709  -4.198  1.00110.00           H
ATOM   4854  N   PHE A 343      25.666  62.321  -1.662  1.00 30.00           N
ATOM   4855  CA  PHE A 343      25.353  62.141  -0.238  1.00 30.00           C
ATOM   4856  C   PHE A 343      26.579  62.400   0.662  1.00 30.00           C
ATOM   4857  O   PHE A 343      26.512  63.157   1.663  1.00 30.00           O
ATOM   4858  CB  PHE A 343      24.802  60.729   0.016  1.00 30.00           C
ATOM   4859  CG  PHE A 343      23.397  60.504  -0.515  1.00 30.00           C
ATOM   4860  CD1 PHE A 343      22.734  59.304  -0.264  1.00 30.00           C
ATOM   4861  CD2 PHE A 343      22.736  61.481  -1.264  1.00 30.00           C
ATOM   4862  CE1 PHE A 343      21.440  59.082  -0.747  1.00 30.00           C
ATOM   4863  CE2 PHE A 343      21.442  61.262  -1.750  1.00 30.00           C
ATOM   4864  CZ  PHE A 343      20.797  60.060  -1.489  1.00 30.00           C
ATOM   4865  H   PHE A 343      25.393  61.617  -2.340  1.00110.00           H
ATOM   4866  HA  PHE A 343      24.619  62.889   0.064  1.00110.00           H
ATOM   4867  HB2 PHE A 343      25.464  59.976  -0.412  1.00110.00           H
ATOM   4868  HB3 PHE A 343      24.774  60.535   1.090  1.00110.00           H
ATOM   4869  HD1 PHE A 343      23.223  58.529   0.309  1.00110.00           H
ATOM   4870  HD2 PHE A 343      23.170  62.438  -1.503  1.00110.00           H
ATOM   4871  HE1 PHE A 343      20.942  58.144  -0.546  1.00110.00           H
ATOM   4872  HE2 PHE A 343      20.945  62.026  -2.330  1.00110.00           H
ATOM   4873  HZ  PHE A 343      19.799  59.887  -1.867  1.00110.00           H
ATOM   4874  N   SER A 344      27.707  61.792   0.302  1.00 30.00           N
ATOM   4875  CA  SER A 344      28.918  61.981   1.091  1.00 30.00           C
ATOM   4876  C   SER A 344      29.398  63.437   1.155  1.00 30.00           C
ATOM   4877  O   SER A 344      29.922  63.863   2.179  1.00 30.00           O
ATOM   4878  CB  SER A 344      30.040  61.064   0.583  1.00 30.00           C
ATOM   4879  OG  SER A 344      30.014  60.926  -0.825  1.00 30.00           O
ATOM   4880  H   SER A 344      27.793  61.280  -0.574  1.00110.00           H
ATOM   4881  HA  SER A 344      28.702  61.690   2.121  1.00110.00           H
ATOM   4882  HB2 SER A 344      31.022  61.350   0.965  1.00110.00           H
ATOM   4883  HB3 SER A 344      29.871  60.067   0.992  1.00110.00           H
ATOM   4884  HG  SER A 344      29.420  60.215  -1.049  1.00110.00           H
ATOM   4885  N   VAL A 345      29.230  64.217   0.092  1.00 30.00           N
ATOM   4886  CA  VAL A 345      29.650  65.615   0.189  1.00 30.00           C
ATOM   4887  C   VAL A 345      28.800  66.266   1.265  1.00 30.00           C
ATOM   4888  O   VAL A 345      29.218  67.231   1.914  1.00 30.00           O
ATOM   4889  CB  VAL A 345      29.437  66.393  -1.125  1.00 30.00           C
ATOM   4890  CG1 VAL A 345      29.784  67.858  -0.921  1.00 30.00           C
ATOM   4891  CG2 VAL A 345      30.307  65.810  -2.221  1.00 30.00           C
ATOM   4892  H   VAL A 345      28.711  63.874  -0.716  1.00110.00           H
ATOM   4893  HA  VAL A 345      30.700  65.668   0.485  1.00110.00           H
ATOM   4894  HB  VAL A 345      28.393  66.327  -1.437  1.00110.00           H
ATOM   4895 HG11 VAL A 345      29.812  68.380  -1.878  1.00110.00           H
ATOM   4896 HG12 VAL A 345      29.050  68.400  -0.325  1.00110.00           H
ATOM   4897 HG13 VAL A 345      30.764  67.986  -0.459  1.00110.00           H
ATOM   4898 HG21 VAL A 345      30.205  66.375  -3.148  1.00110.00           H
ATOM   4899 HG22 VAL A 345      31.363  65.813  -1.946  1.00110.00           H
ATOM   4900 HG23 VAL A 345      30.007  64.790  -2.450  1.00110.00           H
ATOM   4901  N   GLY A 346      27.592  65.739   1.450  1.00 30.00           N
ATOM   4902  CA  GLY A 346      26.728  66.288   2.484  1.00 30.00           C
ATOM   4903  C   GLY A 346      27.357  66.078   3.855  1.00 30.00           C
ATOM   4904  O   GLY A 346      27.746  67.044   4.562  1.00 30.00           O
ATOM   4905  H   GLY A 346      27.310  64.915   0.929  1.00110.00           H
ATOM   4906  HA2 GLY A 346      26.550  67.351   2.314  1.00110.00           H
ATOM   4907  HA3 GLY A 346      25.759  65.790   2.449  1.00110.00           H
ATOM   4908  N   GLN A 347      27.490  64.811   4.242  1.00 30.00           N
ATOM   4909  CA  GLN A 347      28.066  64.519   5.559  1.00 30.00           C
ATOM   4910  C   GLN A 347      29.360  65.312   5.766  1.00 30.00           C
ATOM   4911  O   GLN A 347      29.614  65.907   6.828  1.00 30.00           O
ATOM   4912  CB  GLN A 347      28.331  63.018   5.694  1.00 30.00           C
ATOM   4913  CG  GLN A 347      27.129  62.152   5.334  1.00 30.00           C
ATOM   4914  CD  GLN A 347      25.849  62.614   6.008  1.00 30.00           C
ATOM   4915  OE1 GLN A 347      25.218  61.722   6.763  1.00 30.00           O
ATOM   4916  NE2 GLN A 347      25.431  63.762   5.848  1.00 30.00           N
ATOM   4917  H   GLN A 347      27.151  64.071   3.641  1.00110.00           H
ATOM   4918  HA  GLN A 347      27.413  64.881   6.352  1.00110.00           H
ATOM   4919  HB2 GLN A 347      29.167  62.738   5.052  1.00110.00           H
ATOM   4920  HB3 GLN A 347      28.645  62.802   6.717  1.00110.00           H
ATOM   4921  HG2 GLN A 347      26.961  62.162   4.256  1.00110.00           H
ATOM   4922  HG3 GLN A 347      27.327  61.114   5.599  1.00110.00           H
ATOM   4923 HE21 GLN A 347      24.578  64.057   6.302  1.00110.00           H
ATOM   4924 HE22 GLN A 347      25.941  64.408   5.263  1.00110.00           H
ATOM   4925  N   ALA A 348      30.179  65.344   4.731  1.00 30.00           N
ATOM   4926  CA  ALA A 348      31.422  66.081   4.816  1.00 30.00           C
ATOM   4927  C   ALA A 348      31.130  67.501   5.316  1.00 30.00           C
ATOM   4928  O   ALA A 348      31.800  67.996   6.227  1.00 30.00           O
ATOM   4929  CB  ALA A 348      32.090  66.136   3.458  1.00 30.00           C
ATOM   4930  H   ALA A 348      29.921  64.889   3.859  1.00110.00           H
ATOM   4931  HA  ALA A 348      32.082  65.581   5.527  1.00110.00           H
ATOM   4932  HB1 ALA A 348      33.050  66.650   3.521  1.00110.00           H
ATOM   4933  HB2 ALA A 348      32.288  65.134   3.076  1.00110.00           H
ATOM   4934  HB3 ALA A 348      31.494  66.662   2.716  1.00110.00           H
ATOM   4935  N   SER A 349      30.112  68.144   4.742  1.00 30.00           N
ATOM   4936  CA  SER A 349      29.784  69.515   5.137  1.00 30.00           C
ATOM   4937  C   SER A 349      29.516  69.702   6.633  1.00 30.00           C
ATOM   4938  O   SER A 349      30.111  70.584   7.268  1.00 30.00           O
ATOM   4939  CB  SER A 349      28.578  70.028   4.345  1.00 30.00           C
ATOM   4940  OG  SER A 349      28.337  71.397   4.624  1.00 30.00           O
ATOM   4941  H   SER A 349      29.482  67.645   4.119  1.00110.00           H
ATOM   4942  HA  SER A 349      30.644  70.137   4.883  1.00110.00           H
ATOM   4943  HB2 SER A 349      28.842  69.977   3.287  1.00110.00           H
ATOM   4944  HB3 SER A 349      27.661  69.467   4.396  1.00110.00           H
ATOM   4945  HG  SER A 349      28.165  71.485   5.553  1.00110.00           H
ATOM   4946  N   PRO A 350      28.598  68.907   7.217  1.00 30.00           N
ATOM   4947  CA  PRO A 350      28.509  69.251   8.642  1.00 30.00           C
ATOM   4948  C   PRO A 350      29.806  69.064   9.405  1.00 30.00           C
ATOM   4949  O   PRO A 350      30.153  69.881  10.242  1.00 30.00           O
ATOM   4950  CB  PRO A 350      27.396  68.336   9.132  1.00 30.00           C
ATOM   4951  CG  PRO A 350      26.448  68.370   7.963  1.00 30.00           C
ATOM   4952  CD  PRO A 350      27.378  68.213   6.766  1.00 30.00           C
ATOM   4953  HA  PRO A 350      28.167  70.284   8.765  1.00110.00           H
ATOM   4954  HB2 PRO A 350      27.754  67.319   9.306  1.00110.00           H
ATOM   4955  HB3 PRO A 350      26.938  68.697  10.054  1.00110.00           H
ATOM   4956  HG2 PRO A 350      25.691  67.586   8.010  1.00110.00           H
ATOM   4957  HG3 PRO A 350      25.930  69.330   7.924  1.00110.00           H
ATOM   4958  HD2 PRO A 350      27.520  67.141   6.760  1.00110.00           H
ATOM   4959  HD3 PRO A 350      26.804  68.623   5.947  1.00110.00           H
ATOM   4960  N   SER A 351      30.539  67.998   9.108  1.00 30.00           N
ATOM   4961  CA  SER A 351      31.787  67.766   9.835  1.00 30.00           C
ATOM   4962  C   SER A 351      32.688  68.978   9.737  1.00 30.00           C
ATOM   4963  O   SER A 351      33.257  69.423  10.739  1.00 30.00           O
ATOM   4964  CB  SER A 351      32.482  66.554   9.290  1.00 30.00           C
ATOM   4965  OG  SER A 351      31.642  65.412   9.372  1.00110.00           O
ATOM   4966  H   SER A 351      30.258  67.381   8.356  1.00110.00           H
ATOM   4967  HA  SER A 351      31.553  67.600  10.889  1.00110.00           H
ATOM   4968  HB2 SER A 351      32.715  66.692   8.236  1.00110.00           H
ATOM   4969  HB3 SER A 351      33.359  66.343   9.903  1.00110.00           H
ATOM   4970  HG  SER A 351      31.002  65.448   8.670  1.00110.00           H
ATOM   4971  N   ILE A 352      32.808  69.521   8.531  1.00 30.00           N
ATOM   4972  CA  ILE A 352      33.640  70.699   8.312  1.00 30.00           C
ATOM   4973  C   ILE A 352      33.156  71.842   9.185  1.00 30.00           C
ATOM   4974  O   ILE A 352      33.951  72.492   9.873  1.00 30.00           O
ATOM   4975  CB  ILE A 352      33.582  71.174   6.838  1.00 30.00           C
ATOM   4976  CG1 ILE A 352      34.418  70.248   5.948  1.00 30.00           C
ATOM   4977  CG2 ILE A 352      34.082  72.615   6.732  1.00 30.00           C
ATOM   4978  CD1 ILE A 352      35.923  70.338   6.193  1.00 30.00           C
ATOM   4979  H   ILE A 352      32.276  69.140   7.754  1.00110.00           H
ATOM   4980  HA  ILE A 352      34.664  70.476   8.614  1.00110.00           H
ATOM   4981  HB  ILE A 352      32.552  71.150   6.480  1.00110.00           H
ATOM   4982 HG12 ILE A 352      34.026  69.239   5.999  1.00110.00           H
ATOM   4983 HG13 ILE A 352      34.240  70.543   4.913  1.00110.00           H
ATOM   4984 HG21 ILE A 352      34.287  72.869   5.692  1.00110.00           H
ATOM   4985 HG22 ILE A 352      33.343  73.350   7.055  1.00110.00           H
ATOM   4986 HG23 ILE A 352      35.002  72.795   7.291  1.00110.00           H
ATOM   4987 HD11 ILE A 352      36.378  69.850   5.338  1.00110.00           H
ATOM   4988 HD12 ILE A 352      36.306  71.357   6.178  1.00110.00           H
ATOM   4989 HD13 ILE A 352      36.228  69.881   7.130  1.00110.00           H
ATOM   4990  N   GLU A 353      31.856  72.111   9.133  1.00 30.00           N
ATOM   4991  CA  GLU A 353      31.316  73.164   9.963  1.00 30.00           C
ATOM   4992  C   GLU A 353      31.946  72.999  11.341  1.00 30.00           C
ATOM   4993  O   GLU A 353      32.622  73.891  11.830  1.00 30.00           O
ATOM   4994  CB  GLU A 353      29.797  73.056  10.074  1.00 30.00           C
ATOM   4995  CG  GLU A 353      29.223  73.883  11.215  1.00 30.00           C
ATOM   4996  CD  GLU A 353      27.731  74.086  11.101  1.00 30.00           C
ATOM   4997  OE1 GLU A 353      26.995  73.083  10.997  1.00 30.00           O
ATOM   4998  OE2 GLU A 353      27.295  75.256  11.120  1.00 30.00           O1-
ATOM   4999  H   GLU A 353      31.232  71.527   8.584  1.00110.00           H
ATOM   5000  HA  GLU A 353      31.599  74.138   9.559  1.00110.00           H
ATOM   5001  HB2 GLU A 353      29.366  73.381   9.126  1.00110.00           H
ATOM   5002  HB3 GLU A 353      29.445  72.046  10.211  1.00110.00           H
ATOM   5003  HG2 GLU A 353      29.421  73.438  12.191  1.00110.00           H
ATOM   5004  HG3 GLU A 353      29.680  74.872  11.193  1.00110.00           H
ATOM   5005  N   ALA A 354      31.756  71.833  11.949  1.00 30.00           N
ATOM   5006  CA  ALA A 354      32.302  71.563  13.286  1.00 30.00           C
ATOM   5007  C   ALA A 354      33.722  72.064  13.446  1.00 30.00           C
ATOM   5008  O   ALA A 354      34.034  72.848  14.352  1.00 30.00           O
ATOM   5009  CB  ALA A 354      32.241  70.076  13.574  1.00 30.00           C
ATOM   5010  H   ALA A 354      31.232  71.117  11.458  1.00110.00           H
ATOM   5011  HA  ALA A 354      31.672  72.093  14.002  1.00110.00           H
ATOM   5012  HB1 ALA A 354      32.410  69.904  14.638  1.00110.00           H
ATOM   5013  HB2 ALA A 354      31.261  69.660  13.340  1.00110.00           H
ATOM   5014  HB3 ALA A 354      32.995  69.480  13.070  1.00110.00           H
ATOM   5015  N   PHE A 355      34.578  71.588  12.557  1.00 30.00           N
ATOM   5016  CA  PHE A 355      35.962  71.997  12.591  1.00 30.00           C
ATOM   5017  C   PHE A 355      36.017  73.511  12.710  1.00 30.00           C
ATOM   5018  O   PHE A 355      36.348  74.039  13.757  1.00 30.00           O
ATOM   5019  CB  PHE A 355      36.662  71.555  11.309  1.00 30.00           C
ATOM   5020  CG  PHE A 355      38.134  71.865  11.278  1.00 30.00           C
ATOM   5021  CD1 PHE A 355      38.641  72.984  11.933  1.00 30.00           C
ATOM   5022  CD2 PHE A 355      39.011  71.053  10.566  1.00 30.00           C
ATOM   5023  CE1 PHE A 355      40.002  73.293  11.881  1.00 30.00           C
ATOM   5024  CE2 PHE A 355      40.378  71.350  10.504  1.00 30.00           C
ATOM   5025  CZ  PHE A 355      40.875  72.474  11.163  1.00 30.00           C
ATOM   5026  H   PHE A 355      34.215  71.023  11.797  1.00110.00           H
ATOM   5027  HA  PHE A 355      36.447  71.543  13.457  1.00110.00           H
ATOM   5028  HB2 PHE A 355      36.540  70.476  11.207  1.00110.00           H
ATOM   5029  HB3 PHE A 355      36.231  71.985  10.409  1.00110.00           H
ATOM   5030  HD1 PHE A 355      38.252  73.752  12.545  1.00110.00           H
ATOM   5031  HD2 PHE A 355      38.608  70.226  10.006  1.00110.00           H
ATOM   5032  HE1 PHE A 355      40.408  74.098  12.464  1.00110.00           H
ATOM   5033  HE2 PHE A 355      41.046  70.713   9.942  1.00110.00           H
ATOM   5034  HZ  PHE A 355      41.934  72.685  11.159  1.00110.00           H
ATOM   5035  N   ALA A 356      35.699  74.216  11.635  1.00 30.00           N
ATOM   5036  CA  ALA A 356      35.740  75.673  11.660  1.00 30.00           C
ATOM   5037  C   ALA A 356      35.249  76.335  12.969  1.00 30.00           C
ATOM   5038  O   ALA A 356      35.896  77.247  13.473  1.00 30.00           O
ATOM   5039  CB  ALA A 356      34.945  76.230  10.478  1.00 30.00           C
ATOM   5040  H   ALA A 356      35.215  73.735  10.883  1.00110.00           H
ATOM   5041  HA  ALA A 356      36.784  75.958  11.527  1.00110.00           H
ATOM   5042  HB1 ALA A 356      34.973  77.320  10.461  1.00110.00           H
ATOM   5043  HB2 ALA A 356      35.350  75.877   9.530  1.00110.00           H
ATOM   5044  HB3 ALA A 356      33.898  75.927  10.524  1.00110.00           H
ATOM   5045  N   ASN A 357      34.116  75.882  13.515  1.00 30.00           N
ATOM   5046  CA  ASN A 357      33.572  76.465  14.748  1.00 30.00           C
ATOM   5047  C   ASN A 357      34.542  76.335  15.894  1.00 30.00           C
ATOM   5048  O   ASN A 357      34.915  77.335  16.508  1.00 30.00           O
ATOM   5049  CB  ASN A 357      32.260  75.784  15.153  1.00 30.00           C
ATOM   5050  CG  ASN A 357      31.138  76.035  14.171  1.00 30.00           C
ATOM   5051  OD1 ASN A 357      30.390  77.110  14.394  1.00 30.00           O
ATOM   5052  ND2 ASN A 357      30.947  75.279  13.221  1.00 30.00           N
ATOM   5053  H   ASN A 357      33.617  75.116  13.061  1.00110.00           H
ATOM   5054  HA  ASN A 357      33.388  77.528  14.578  1.00110.00           H
ATOM   5055  HB2 ASN A 357      32.391  74.704  15.237  1.00110.00           H
ATOM   5056  HB3 ASN A 357      31.943  76.121  16.142  1.00110.00           H
ATOM   5057 HD21 ASN A 357      30.193  75.461  12.574  1.00110.00           H
ATOM   5058 HD22 ASN A 357      31.544  74.476  13.087  1.00110.00           H
ATOM   5059  N   ALA A 358      34.926  75.094  16.195  1.00 30.00           N
[truncated: 1,082,128 more chars]
